# Supplementary material for: Gut microbiota-derived 4-hydroxyphenylacetic acid from resveratrol supplementation prevents obesity through SIRT1 signaling activation
Source: Gut Microbes. 2024 Dec 26;17(1):2446391. doi: 10.1080/19490976.2024.2446391 (PMC12931687; doi:10.1080/19490976.2024.2446391)
Supplement: Supplemental Material [file KGMI_A_2446391_SM0731.zip]

Archive with 3 entries (3 files):
- supplementary_Figure_total.docx
- supplementary method.docx
- Supplementary Table.xlsx
