# Supplementary material for: Gut microbiota-derived 4-hydroxyphenylacetic acid from resveratrol supplementation prevents obesity through SIRT1 signaling activation
Source: Gut Microbes. 2024 Dec 26;17(1):2446391. doi: 10.1080/19490976.2024.2446391 (PMC12931687; doi:10.1080/19490976.2024.2446391)
Supplement: Supplemental Material [file KGMI_A_2446391_SM0731.zip › Supplementary Table.xlsx]

## Sheet: Title
#	Title
1	The composition of experimental diets
2	The sequences of primers used in Realtime PCR assays
3	List of antibodies
4	Numbers of total fecal bacteria (lg[copies]/g)
5	GC-MS metabolomics analysis conducted for microbiome of HFD and HFDR groups
6	GC-MS metabolomics analysis conducted for serm of HFD and HFDR groups
7	The KEGG pathways of fecal sample in HFD and HFDR groups
8	The KEGG pathways of serum sample in HFD and HFDR groups

## Sheet: Supplementary Table 1
Ingredient	Standard Diet		High-fat Diet
	g%	kcal%	g%	kcal%
Casein, 30 Mesh	18.96	19.72	25.85	19.72
L-Cystine	0.28	0.3	0.39	0.3
Corn Starch	29.86	31.06	0	0
Maltodextrin 10	3.32	3.45	16.15	12.32
Sucrose	33.18	34.51	8.89	6.78
Cellulose, BW200	4.74	0	6.46	0
Soybean Oil	2.37	5.55	3.23	5.55
Lard	1.9	4.44	31.66	54.35
Mineral Mix S10026	0.95	0	1.29	0
DiCalcium Phosphate	1.23	0	1.68	0
Calcium Carbonate	0.52	0	0.71	0
Potassium Citrate, 1 H2O	1.56	0	2.13	0
Vitamin Mix V10001	0.95	1	1.29	0.99
Choline Bitartrate	0.19	0	0.26	0
Energy (kcal/g diet)	3.85		5.24

## Sheet: Supplementary Table 2
Genes	Forward Primer	Reverse Primer
FAS	GCTGCGGAAACTTCAGGAAAT	AGAGACGTGTCACTCCTGGACTT
SREBP-1	GATGTGCGAACTGGACACAG	CATAGGGGGCGTCAAACAG
Dgat2	GCGCTACTTCCGAGACTACTT	GGGCCTTATGCCAGGAAACT
SCD1	CCACCTCTATGGGTATCG	TGATGGTAGTTGTGGAAGC
CD36	GGAACTGTGGGCTCATTGC	CATGAGAATGCCTCCAAACAC
SIRT1	TGGACAATTCC-AGCCATCTC	GCGTGTCTATGTTC-TGGGTATAG
PGC1α	GAAGTGGTGTAGCGACCAATC	AATGAGGGCAATCCGTCTTCA
UCP1	GGCAACAAGAGCTGACAGTAAAT	GGCCCTTGTAAACAACAAAATAC
PPARr	AGGCGAGAAGGAGAAGCTGTTG	TGGCCACCTCTTTGCTCTGCTC
Tfam	ATGTCTCCGGATCGTTTCAC	CCAAAAAGACCTCGTTCAGC
PRDM16	CAGCACGGTGAAGCCATTC	GCGTGCATCCGCTTGTG
CIDEA	TGACATTCATGGGATTGCAGAC	GGCCAGTTGTGATGACTAAGAC
Tmem26	TTCCTGTTGCATTCCCTGGTC	GCCGGAGAAAGCCATTTGT
Tbx1	CTGTGGGACGAGTTCAATCAG	TTGTCATCTACGGGCACAAAG
HSL	CCAGCCTGAGGGCTTACTG	CTCCATTGACTGTGACATCTCG
LPL	GGGAGTTTGGCTCCAGAGTTT	TGTGTCTTCAGGGGTCCTTAG
LCAD	GGTGGAAAACGGAATGAAAGG	GGCAATCGGACATCTTCAAAG
MCAD	AGCTGATTGGCAATGTCTCCAGCAAA	GATCGCAATGGGTGCTTTTGATAGAA
Acacb	CGCTCACCAACAGTAAGGTGG	GCTTGGCAGGGAGTTCCTC
ATGL	AACACCAGCATCCAGTTCAA	GGTTCAGTAGGCCATTCCTC
CPT1a	CTCCGCCTGAGCCATGAAG	CACCAGTGATGATGCCATTCT
ACOX1	TAACTTCCTCACTCGAAGCCA	AGTTCCATGACCCATCTCTGTC

## Sheet: Supplementary Table 3
Antibody	Company	Catalog No.	Dilution
Westen blot
βactin	Cell Signaling Technologh	4970	1:2000
SIRT1	Cell Signaling Technologh	2493	1:1000
PPARr	Cell Signaling Technologh	2435	1:1000
PGC-1a	Abcam	ab191838	1:2000
UCP1	Cell Signaling Technologh	72298	1:1000

## Sheet: Supplementary Table 4
Week	HFD	HFDR	Anti-HFD	Anti-HFDR
0	10.29±0.22a	10.01±0.18a	10.20±0.14a	10.07±0.10a
7	10.57±0.31a	10.14±0.21a	8.56±0.19b	8.25±0.12b
16	10.41±0.14a	10.23±0.26a	7.80±0.28b	7.53±0.15b
Data are expressed as mean±S.E.M. of 6 mice per group. a-c: means in the same column and in the same section having the same letters are not significantly different at p < 0.05

## Sheet: Supplementary Table 5
class				HFD	HFD	HFD	HFD	HFD	HFD	HFD	HFD	HFD	HFD	HFDR	HFDR	HFDR	HFDR	HFDR	HFDR	HFDR	HFDR	HFDR	HFDR	QC	QC	QC	QC	QC	QC
rt_mz	rt(min)	RI(保留指数)	m/z	Hfd13	Hfd14	Hfd15	Hfd16	Hfd19	Hfd20	Hfd21	Hfd22	Hfd23	Hfd24	Hfdr25	Hfdr29	Hfdr31	Hfdr33	Hfdr34	Hfdr35	Hfdr36	Hfdr-b13	Hfdr-b14	Hfdr-b15	Qc1	Qc2	Qc3	Qc4	Qc5	Qc6
17.03_129	17.03	2168.12	129	2.76694	4.70745	5.07373	2.8646	2.41286	0.77346	0.17693	0.270646	6.78586	0.194254	0.960482	0.74283	6.37528	5.97406	4.31778	0.22436	5.8834	0.485455	4.99538	0.129352	3.53152	0.495348	0.424249	0.442372	0.136978	3.50392
16.31_55	16.31	2101.74	55	10.2382	13.409	12.7589	0.163139	10.497	12.6883	0.15331	8.51884	1.01327	5.20016	1.34008	1.47484	1.95807	0.955761	0.931366	1.5635	1.43983	2.51592	1.57529	4.72768	0.85713	0.845688	1.02254	0.77904	0.846162	0.749806
17.21_79	17.21	2185.55	79	0.86894	1.80719	0.90812	0.247995	5.18515	0.122696	3.54749	4.49942	2.91493	3.51304	0.434175	0.986875	1.44043	4.45265	0.88027	1.27513	1.39517	1.29599	1.07971	0.7473	2.67547	0.581118	0.861377	2.32232	0.780591	1.31568
12.34_174	12.34	1639.09	174	0.391632	2.95499	0.856999	0.337285	0.404594	1.22333	0.271086	1.35956	2.35804	1.90778	0.841981	0.853596	19.1275	11.4884	2.3083	2.43675	12.5481	1.22462	6.39724	0.254801	0.679218	0.710645	0.846098	0.836172	0.858903	1.52857
14.2_335	14.2	1842.18	335	0.553646	0.00737332	0.634459	0.156877	0.529022	1.44891	0.749219	0.775419	1.55612	1.2831	2.56137	0.572406	0.501471	0.752994	0.772492	0.427773	3.62175	0.346966	1.09247	0.584464	0.810441	0.824105	0.877558	0.318145	0.988585	1.03217
9.45_156	9.45	1360.36	156	3.6828	3.83264	5.13043	3.11212	2.74238	4.4888	2.14707	6.83702	2.89178	4.20272	2.07842	1.18261	1.96987	2.02034	1.55843	1.11002	1.42882	1.54446	1.2568	1.14847	2.62076	2.66498	2.37939	1.94956	2.45606	2.42018
15.15_299	15.15	1954.73	299	0.300914	0.375077	1.19073	0.263324	1.10184	0.435309	1.17776	4.96978	0.548367	2.14342	0.943653	0.850945	0.603952	0.526234	0.413232	0.484272	0.411959	0.670138	0.47699	0.665728	0.581291	0.84357	0.656441	0.655778	0.662473	0.707741
9.81_102	9.81	1393.09	102	16.2327	0.403193	1.31037	5.55985	3.20693	0.179342	1.11731	19.9035	0.14456	22.8554	62.2694	6.38044	127.681	72.5993	112.759	197.205	77.6462	6.63786	7.15458	3.38276	27.2829	24.4598	20.5212	13.2485	8.45319	12.8458
12.46_174	12.46	1651.86	174	4.70241	10.1801	8.71775	6.83721	8.34638	12.7034	8.61985	6.80908	17.6502	4.67472	7.3223	7.89696	7.49125	7.61793	6.32079	7.11413	8.12466	8.7158	5.98759	7.6835	4.63535	5.10952	4.98864	5.04412	5.54692	5.15646
7.27_130	7.27	1165.63	130	25.4397	6.25395	7.89519	21.4553	14.2634	8.04689	19.9338	3.85267	2.75615	15.0681	4.55147	15.7259	9.7174	7.99186	5.59108	7.04221	9.23103	24.2308	30.0078	12.1355	10.0971	10.0302	9.95392	9.94747	10.0841	9.35226
18.52_207	18.52	2624.68	207	1.85202	1.75337	0.334554	1.2793	2.17927	0.566898	1.28164	2.93151	0.254542	1.52237	0.353787	1.09138	0.926392	0.506273	0.524355	0.620181	0.696174	0.586279	0.151625	0.321832	1.40049	1.1049	0.99587	1.07928	0.85442	1.01853
18.97_280	18.97	2773.54	280	1.65362	0.945193	0.915806	1.38013	2.15041	0.164388	0.861174	2.26452	0.00900916	1.59322	0.838031	0.0975838	0.0648961	0.601471	0.055356	0.0508982	0.116102	0.131885	0.619371	0.0542928	1.37144	1.07608	1.02695	1.03905	0.925537	1.05874
18.28_209	18.28	2548.87	209	0.206953	0.451238	0.438598	0.443727	0.435025	0.355172	0.258677	0.592862	0.367445	1.29866	0.137103	0.17164	0.39543	0.737127	0.402228	0.586428	0.264912	0.480426	0.594443	0.296879	0.594351	0.442499	0.495997	0.439147	0.504434	0.561762
6.76_131	6.76	1121	131	1.34807	0.526076	0.861	0.822749	0.722201	0.710771	1.00091	0.563586	0.450012	0.540733	0.111307	2.74357	0.310642	0.483273	0.479252	0.269672	0.267877	1.58993	0.829963	0.821837	0.61365	0.617936	0.612192	0.635478	0.714514	0.630749
11.62_129	11.62	1565.53	129	3.88882	1.29943	6.20461	3.62338	7.00086	4.27587	4.36922	63.8015	1.38239	9.10503	4.4505	3.55789	7.62055	3.7097	1.89009	6.02244	6.45337	7.6811	5.3641	4.15848	6.33691	7.16493	7.1531	7.31853	6.94331	7.22299
7.95_159	7.95	1224.38	159	0.458163	0.422284	0.229249	0.37225	0.368313	1.42293	0.312762	0.410044	0.490035	0.711303	0.359493	17.4516	0.720525	0.445909	0.577202	0.479853	0.468137	22.1117	5.83276	7.29158	1.66401	1.81619	1.81094	1.74748	1.85212	1.71682
6.1_131	6.1	1056.52	131	1.94413	2.38314	11.9834	1.77528	6.24824	4.97258	1.56717	2.75388	2.42782	1.96675	1.48345	1.79317	1.58424	1.77774	1.39108	1.62849	1.5456	2.04189	1.51633	1.64595	2.17347	5.443	4.16284	1.34221	1.37784	1.40158
5.86_152	5.86	1032.39	152	410.73	542.212	448.553	365.757	430.16	489.319	423.46	387.058	663.762	277.592	374.433	384.391	413.59	400.992	356.168	394.582	409.62	453.634	325.191	382.032	290.907	311.041	294.195	308.68	309.309	289.935
10.62_234	10.62	1468.28	234	0.176004	0.143335	0.226699	0.154055	0.35799	0.339929	0.183624	2.06445	0.12479	0.783942	0.128972	0.175198	0.238126	0.238427	0.201485	0.219088	0.297515	0.329314	0.301127	0.158528	0.28462	0.298428	0.320791	0.312177	0.362985	0.291213
6.31_157	6.31	1079.04	157	3.09259	4.59906	4.248	3.65474	4.20661	6.04574	4.41969	8.20431	10.5158	5.21833	7.36703	8.59481	8.22809	9.40789	7.30081	9.32773	8.40852	11.3391	7.57505	10.2486	4.10932	5.12667	5.73821	6.38432	6.6414	5.94249
13.45_179	13.45	1758.54	179	3.82416	4.85116	2.22798	2.61415	2.25821	0.919164	4.61768	4.73977	0.850254	2.31653	3.78321	4.30789	6.19172	9.22531	4.33064	3.48834	6.15954	9.47488	4.07223	2.83685	2.60616	2.75131	2.89855	2.83517	3.16764	2.93377
13.94_193	13.94	1812.1	193	0.282296	0.457644	1.49407	0.674984	1.03999	0.491918	1.60514	1.51796	0.662612	1.26725	1.19849	0.797127	1.55876	1.39421	1.49133	0.904068	2.16885	2.27366	1.73674	2.35138	1.02888	1.55059	1.36552	0.937458	1.07321	1.13129
10.13_189	10.13	1422.48	189	1.04127	0.732718	0.927779	1.30528	0.891042	0.627539	0.843731	0.873756	0.571161	0.52616	0.337005	0.868901	0.529972	0.552427	0.383628	0.549368	0.471359	1.2212	1.28704	1.0464	0.781716	0.912807	0.839878	0.832116	0.9481	0.869939
13.3_231	13.3	1741.7	231	0.658084	1.26229	0.640856	0.788868	1.07962	0.997844	1.90025	0.823845	1.01632	1.36317	0.9296	1.10017	0.929934	1.26101	0.766609	0.908547	0.94392	1.8846	0.813515	0.54461	0.999359	1.00449	0.908663	0.891538	1.07117	1.03023
21.04_253	21.04	3285.9	253	33.8929	334.403	5.7008	28.5748	10.838	8.32008	78.1678	21.3845	32.2481	45.1345	19.4363	51.1287	126.69	125.87	118.707	145.108	132.06	131.593	123.945	158.464	8.71854	82.218	71.4549	75.5657	68.3522	69.2744
13.92_231	13.92	1810.57	231	0.388888	0.29613	0.405824	0.510838	0.283406	0.257347	0.234534	15.838	0.256496	0.455614	2.42767	2.69848	5.58891	4.35161	3.1379	4.76899	7.04761	4.28371	3.64073	4.39961	1.85772	1.92697	1.93275	1.92613	2.0757	2.02386
7.13_117	7.13	1153.43	117	0.561119	0.687445	0.680446	0.435609	0.550491	1.69859	0.824714	1.08358	1.7023	0.689759	0.448454	1.87226	0.680562	0.595449	0.705052	0.992269	0.924307	2.78795	2.09965	2.08476	0.844686	1.12801	0.929574	0.989303	1.12013	1.02122
7.7_131	7.7	1202.47	131	1.60166	1.49031	1.82685	1.16262	1.38081	0.834624	1.17338	0.994202	1.08859	1.0778	1.20943	1.21379	1.56869	1.50018	1.37404	1.01218	0.946101	2.13736	1.4599	1.14362	1.1956	1.00282	0.972651	1.01089	1.13624	0.996265
6.98_219	6.98	1140.13	219	0.106127	5.75465	0.043115	3.5382	0.122531	0.156445	0.0838419	3.97158	5.85243	0.164852	0.179026	0.718185	0.31775	0.373569	0.0424599	0.294689	0.186204	1.0291	0.401904	0.287993	0.257069	0.296235	0.245977	0.222942	0.270198	0.26348
7.57_200	7.57	1191.23	200	6.53019	9.17045	7.10531	5.61289	6.60078	8.58345	6.82183	5.7431	12.1855	3.82067	5.85829	5.59103	5.85493	6.77187	5.4067	5.8266	5.34368	4.43594	4.11588	6.21009	4.51858	4.51975	4.77015	4.49408	4.87916	4.63437
11.21_174	11.21	1524.29	174	6.05779	10.786	8.27013	5.88577	7.52815	12.3903	7.43862	13.2939	15.3501	5.312	9.38225	7.82909	6.0004	11.0727	8.7942	8.96826	8.9745	11.5019	7.50653	8.52245	6.13481	6.25409	5.18448	6.64482	7.10876	6.52316
9.78_179	9.78	1389.94	179	0.0142991	0.0353666	0.0605474	0.0439806	0.018212	0.0295733	0.0213363	0.660413	0.103633	0.0174436	4.98947	4.84442	2.80043	1.75388	2.18446	4.18828	2.07611	3.74629	2.51051	5.3949	1.16766	1.38159	0.926973	1.20057	1.26431	1.4223
12.21_223	12.21	1626.45	223	0.955086	1.32267	1.34612	0.874621	1.01669	0.61121	1.39377	2.58945	0.454066	0.600871	0.835049	1.01217	1.01248	1.25157	0.949868	1.10093	1.05852	1.30684	0.849027	0.655876	0.49831	0.635295	0.619626	0.635804	0.685603	0.617077
14.59_179	14.59	1887.08	179	25.0903	24.1269	11.3956	11.7643	15.3723	9.24877	14.8184	8.66674	7.31184	11.7651	29.8564	38.6679	20.3729	46.5271	27.5257	19.2258	13.8754	59.5459	22.4966	36.0482	6.32626	11.6766	7.12096	6.71496	37.3456	5.3599
12.31_179	12.31	1636.38	179	46.2479	137.961	27.8074	39.3913	44.7697	4.30216	30.0333	17.8742	4.20978	27.5779	20.4175	44.441	47.4729	75.7165	42.5188	27.1241	0.0223865	3.3338	85.1021	96.4526	30.1032	31.3054	31.5351	31.6147	34.629	31.855
13.56_267	13.56	1769.85	267	0.532692	0.910165	0.622792	0.646934	0.839519	0.952201	0.489109	5.09254	0.35051	1.30052	0.606826	0.498224	0.545388	0.682757	0.447446	0.474937	0.479393	0.7474	0.61989	0.569766	0.701218	0.772169	0.665759	0.721463	0.775844	0.676577
10.24_158	10.24	1432.25	158	2.70886	1.15958	1.57795	3.31848	1.91588	1.25944	2.5134	0.717944	0.980001	1.62761	2.66744	1.6692	1.18639	0.94188	1.52337	1.57277	2.7927	1.28784	1.67413	1.01657	1.3641	1.26323	1.42898	1.39563	1.09454	1.62572
7.19_152	7.19	1158.69	152	10.2402	13.585	10.7606	8.77925	10.5314	12.6564	10.2074	9.89996	16.8908	7.0163	9.50786	9.51254	11.1377	11.1592	9.81023	10.1847	10.7157	11.8987	8.89709	10.3676	6.85007	8.37463	7.83184	7.4825	7.4943	7.14515
7_152	7	1142.08	152	23.1678	32.2459	26.5401	21.5089	24.5533	31.6452	24.2297	25.3465	41.5613	17.2972	25.138	31.5368	29.342	30.5643	25.4024	29.9776	29.8021	39.1135	24.7823	30.9709	18.848	19.9323	20.4077	19.3496	20.9632	19.6296
12.18_174	12.18	1622.94	174	504.268	29.9857	111.901	318.232	471.593	15.7464	302.168	326.458	11.5562	427.111	1342.38	470.725	1796.26	1781.17	1491.92	1594.94	1649.6	1453.25	894.448	945.714	725.391	733.24	739.857	730.536	784.848	729.681
13.1_174	13.1	1719.35	174	4.24572	4.28464	4.70271	4.40358	4.62058	4.91025	4.79088	4.31543	7.48078	3.69168	8.12512	7.21244	9.58627	8.09745	7.39043	9.28412	10.4525	11.4878	10.3188	12.262	4.11442	4.16995	4.76781	5.42389	5.8339	5.64402
11.66_268	11.66	1569.78	268	0.253941	0.343965	0.492388	0.250524	0.528752	0.877362	0.322805	0.456723	0.462904	0.447851	0.719874	1.10653	1.08551	1.11363	0.681312	0.959282	0.553675	0.965007	0.80113	1.20522	0.472691	0.545142	0.502886	0.536421	0.578645	0.570391
14.43_264	14.43	1869.08	264	4.37506	5.71637	14.7469	3.61519	10.5554	3.99361	4.03008	41.0185	1.70879	24.7995	19.4731	16.7538	20.0262	5.53411	10.5756	12.7599	9.38506	7.28608	7.31949	13.0857	7.44135	7.82115	8.14571	7.69856	7.57456	7.99059
18.52_236	18.52	2626.97	236	6.23256	4.55123	3.16914	2.94444	4.50107	0.973691	3.44617	3.93769	0.509277	1.49776	0.484873	2.04002	0.942105	0.999158	1.39572	1.33422	2.05038	0.283024	0.373273	0.380385	2.47548	2.01219	1.85192	1.95003	1.66881	1.90988
13.96_157	13.96	1814.95	157	9.41265	1.92222	1.76258	11.3492	4.61511	3.21632	9.63996	0.881614	0.251653	7.85805	6.20163	5.40431	4.3678	2.48471	5.90328	4.0482	9.01765	3.05356	5.90152	2.06107	3.79939	2.71554	3.59719	3.35541	2.22173	4.00036
9.37_188	9.37	1352.57	188	25.1854	7.96177	11.5352	28.1634	20.2707	10.0458	25.6618	10.3706	1.90259	32.7174	25.4347	5.14008	4.1691	3.13122	4.17282	7.63817	32.6794	9.49192	8.70925	7.78609	16.368	16.1368	2.11074	2.93307	3.10533	3.03247
6.53_72	6.53	1100.39	72	0.864691	1.74446	0.178521	0.441798	0.771335	1.31924	0.676784	0.37297	2.32314	0.585567	1.12212	1.73279	0.853408	0.739877	0.834148	0.49438	0.558889	1.0639	0.997484	1.12304	0.713616	0.616899	0.415939	0.299425	0.826307	0.593039
6.51_116	6.51	1100.28	116	875.258	293.168	430.738	814.535	679.311	380.377	671.465	341.996	93.5207	727.538	750.983	586.152	766.907	571.745	703.464	627.859	848.38	594.641	640.32	482.203	562.078	549.777	534.727	494.876	526.537	480.212
9.38_188	9.38	1353.86	188	25.1854	8.07825	11.5891	28.1634	20.2707	10.1608	25.6618	1.87541	4.3931	7.84346	25.4347	5.14008	4.1691	3.13122	4.17282	7.63817	8.84133	9.49192	8.70925	7.78609	16.368	1.4855	2.11074	2.93307	3.10533	3.03247
11.93_116	11.93	1596.3	116	3.00231	0.850232	2.26113	3.86312	3.13872	1.47592	1.70218	2.54139	0.28284	4.53243	8.32929	4.26569	9.20591	7.04719	6.59467	4.73742	7.64395	2.42441	3.06185	4.37	4.29789	3.28696	3.90928	3.96045	2.77815	3.71137
16.21_259	16.21	2088.91	259	0.117064	0.0672919	0.105675	0.102745	0.115278	0.213797	0.0484044	0.926792	0.129871	1.50497	0.0645735	0.120865	0.0910119	0.117472	0.0857373	0.0849415	0.0683826	0.141484	0.199115	0.0683778	0.76672	0.0794335	0.263939	0.289088	0.118908	0.0967179
18.7_204	18.7	2684.89	204	1.11662	0.756516	0.514081	0.625289	0.572207	0.973774	0.638552	0.284736	1.02467	0.520318	0.113073	0.301642	1.07864	0.394975	0.728429	0.213552	1.23892	0.896058	0.957719	1.69428	0.423542	0.9867	0.899362	2.11161	0.93148	0.909989
20.37_502	20.37	3150.02	502	0.122209	0.28935	0.267157	0.15766	0.205948	0.19749	0.04122	0.23249	0.523353	0.223264	0.264614	0.299457	0.193243	0.128212	0.18067	0.195973	0.230557	0.049597	0.164318	0.182768	0.184934	0.144162	0.122709	0.14611	0.118397	0.142979
13.03_103	13.03	1711.53	103	1.34806	1.44935	2.06876	2.12297	1.81299	2.2241	1.57465	5.4643	2.14406	2.92229	1.40302	1.48226	3.54906	1.32247	2.36728	1.95188	1.83546	5.47457	2.97026	1.20059	2.36228	2.38287	2.40511	2.4318	2.41962	1.84408
17.9_117	17.9	2437.27	117	2.98494	6.03383	4.47497	3.5168	3.26499	3.6452	1.98626	2.22521	9.74215	5.22885	6.3534	9.56535	7.88931	8.10663	8.26779	5.67725	9.23581	3.39241	5.6215	4.09777	5.41435	5.56028	5.23668	4.49555	4.71384	4.59571
17.64_79	17.64	2335.18	79	2.13731	2.51499	3.08495	1.76939	2.29496	2.31651	1.71941	6.9849	2.50181	2.62507	2.78768	4.22352	3.40843	2.5944	2.25577	1.80731	4.32435	4.31341	2.04587	1.73268	2.64464	2.36953	2.35468	1.98698	2.26555	2.19005
12.57_116	12.57	1662.47	116	5.66703	1.64659	2.75012	13.7492	2.59803	0.802377	4.48915	3.34638	0.608114	7.34609	8.48956	12.079	7.87855	6.09685	15.2564	9.59561	18.9818	4.19168	26.2961	3.43987	8.13834	6.18989	6.60938	7.37534	3.89737	6.49703
10.96_174	10.96	1500.12	174	7.25261	14.5692	17.3681	16.6724	21.6244	27.1851	26.0907	36.7156	53.0805	31.7412	24.9505	2.7973	33.7316	30.6339	30.4993	40.4928	37.762	45.2187	29.4814	38.8994	10.6087	17.2074	22.9399	28.8718	30.05	29.691
10.11_160	10.11	1420.61	160	3.93707	1.14664	4.58028	5.07906	4.67739	1.18513	6.74358	3.89485	1.05616	5.97428	7.74084	21.6755	11.2215	24.251	11.1814	12.3908	11.3239	35.2488	13.9146	23.7215	5.60069	8.31445	8.02846	6.8449	13.2892	6.2695
11.09_232	11.09	1512.27	232	298.409	35.5711	123.272	314.643	203.961	30.8038	245.513	97.6677	9.5275	363.28	346.608	229.785	348.841	217.952	380.089	273.497	474.017	367.094	284.073	235.457	210.785	2.48882	211.791	207.5	209.955	211.607
10.56_232	10.56	1462.29	232	5.40162	1.52555	3.70213	8.31141	7.22588	3.47401	10.4205	5.20323	1.44541	20.7272	5.17317	4.69002	8.68637	7.27843	10.5308	12.5116	19.9478	11.6816	20.1137	15.2616	3.08999	5.52832	7.91698	12.4357	13.1139	14.7357
18.56_117	18.56	2637.62	117	1.5242	1.62202	2.30376	1.49844	1.4501	0.246996	0.722999	0.170156	0.156276	2.37475	1.79605	3.30553	2.01119	2.28113	2.28964	1.62771	2.18227	1.26133	1.36588	1.49546	2.86685	0.120336	0.0826245	2.29666	0.324448	2.1985
8.23_179	8.23	1249.59	179	1.97149	2.10713	2.25032	1.40191	1.7081	1.88956	1.76928	1.2818	2.59935	1.35224	1.24674	1.47246	0.827906	1.35647	0.840765	0.887149	0.986718	1.74989	1.66445	1.46873	1.02868	1.0056	0.811726	0.747013	0.784727	0.786297
7.14_165	7.14	1154.41	165	0.5962	0.169569	1.2583	0.622086	1.18278	1.33004	0.391746	1.09836	0.531912	3.90435	0.255979	0.581986	0.241049	0.393423	0.333813	0.293933	0.240552	0.43896	0.480557	0.510082	0.748898	0.916433	1.00075	0.87646	1.01867	0.931296
7.5_142	7.5	1185.22	142	1.44749	4.2245	3.3901	4.16974	4.02616	3.98633	4.59608	4.06863	5.48039	2.56828	2.76216	3.85756	2.30391	4.24148	3.55209	4.30538	4.45781	7.31827	3.47397	3.88953	2.03422	2.30498	3.25013	3.02269	2.90736	2.76664
10.12_174	10.12	1421.22	174	1.02911	1.53456	4.37556	2.25267	3.51905	3.97544	2.12647	9.21564	2.6952	7.61744	4.08456	3.66423	3.64172	2.13169	3.53722	3.88094	2.57329	5.48117	5.01882	5.39368	2.74121	3.27852	3.47555	3.68383	3.94998	3.66616
9.53_141	9.53	1367.34	141	1.03753	0.332291	0.937706	1.69177	0.701895	0.907434	1.94546	0.106594	0.298635	0.668855	0.891873	1.2221	1.55479	1.41787	2.03182	1.66771	2.23114	1.27892	3.29337	0.947613	0.862164	1.53218	1.3581	1.03155	1.36578	1.10871
17.3_204	17.3	2193.93	204	2.52466	2.57708	4.02784	4.01125	2.29043	19.7332	1.20999	5.07402	3.6137	4.50509	0.188545	0.197384	0.27824	0.138504	1.37844	0.118423	0.557574	0.995203	0.110169	1.96966	3.16006	3.76155	4.50781	2.97285	4.11301	3.71039
21.62_357	21.62	3384.45	357	0.0533983	0.023396	0.0527126	0.030927	0.0135586	0.0281321	0.0246538	0.0268757	0.0426517	0.0596132	0.0158424	0.0196126	0.0226838	0.00995853	0.0219863	0.0291284	0.0265097	0.0420795	0.0147468	0.0194795	0.0424331	0.0226901	0.0211622	0.0205741	0.0288091	0.025355
17.88_409	17.88	2431.13	409	0.0333752	0.0110013	0.0177238	0.0241272	0.00628982	0.0343903	0.0105261	0.104592	0.0103196	0.0617387	0.0869475	0.0629428	0.0541338	0.0415602	0.0484254	0.00689536	0.109808	0.022281	0.0550111	0.0414901	0.0780079	0.00296893	0.0391989	0.0387432	0.0517004	0.0642765
18.22_87	18.22	2531.89	87	0.0453396	0.171655	0.0590711	0.104259	0.129006	0.307411	0.109381	0.211259	0.421425	0.195686	0.24611	0.0830437	0.130905	0.1026	0.205028	0.195629	0.168146	0.159086	0.233092	0.253684	0.0395784	0.164955	0.0601497	0.0831852	0.109565	0.126117
14.09_174	14.09	1829.62	174	0.658578	0.77532	0.608717	0.792556	0.425219	1.39925	0.582287	1.2274	0.882499	12.4081	0.63869	1.25816	0.793019	1.4098	0.727422	0.831137	0.910134	1.08324	1.03809	1.12434	1.54444	1.43113	1.51266	1.64355	1.67065	1.72291
21.42_255	21.42	3351.31	255	0.656714	0.190606	0.251038	0.509096	0.283015	0.502773	0.506318	0.192865	0.21821	1.18467	0.0462319	0.0996766	0.161315	0.132152	0.162914	0.279262	0.111045	0.105948	0.163385	0.0448854	0.283203	0.224272	0.236562	0.254683	0.100124	0.184899
20.62_129	20.62	3205.86	129	0.207993	0.277475	0.220272	0.103087	0.38744	0.478107	0.170992	0.110659	0.374268	0.427082	0.253656	0.145933	0.113947	0.0743568	0.0958039	0.0796417	0.11796	0.229788	0.0831942	0.097128	0.24778	0.17076	0.199415	0.0495258	0.12209	0.197174
20.53_129	20.53	3187.63	129	0.986493	3.74814	1.99846	1.57586	0.956005	1.89292	0.328603	1.62575	8.11403	1.48577	5.66706	9.19235	5.6669	4.74272	4.6329	4.01972	5.8891	2.96205	3.63638	4.11929	4.07034	3.51863	3.09744	3.18209	3.00826	2.73926
21.18_75	21.18	3310.82	75	15.245	6.0031	4.28166	11.2497	0.565593	0.800743	10.9763	0.446275	2.29334	27.1236	5.07572	5.70067	5.48963	5.73261	6.54341	6.18035	4.39098	5.39461	4.14718	3.60101	6.94012	5.60717	4.93913	4.6514	3.82877	3.84346
13.27_229	13.27	1738.93	229	0.2043	0.126576	0.300813	0.306581	0.288199	0.210786	0.172905	2.67934	0.13236	0.46461	0.342529	0.243139	0.431272	0.309823	0.310983	0.260798	0.377406	0.491969	0.259739	0.235765	0.276878	0.350913	0.351716	0.268948	0.310099	0.332755
15.62_217	15.62	2012.89	217	0.635414	0.129368	0.759402	1.35354	0.901043	0.244691	1.16635	1.06852	0.483786	1.87542	0.817092	1.13812	1.21385	1.31239	1.56887	1.88814	2.08415	2.97812	2.19793	1.35421	1.18149	1.18128	1.52672	1.6019	1.72517	1.72419
20.13_370	20.13	3097.95	370	0.0152507	0.0307912	0.662455	0.00347473	0.440586	0.0145162	0.0498114	1.64253	0.0312551	1.68108	0.0541277	0.0179753	0.0235048	0.0137632	0.00751275	0.019833	0.0101501	0.00901118	0.0042513	0.0108823	0.246537	0.00249435	0.186636	0.208441	0.00831887	0.0102723
11.45_115	11.45	1548.69	115	0.167516	93.7863	9.00439	12.6478	10.3492	3.62439	9.1919	19.4357	1.71867	5.31319	109.634	12.4115	140.545	8.83697	111.045	89.5282	98.8811	1.86689	4.56047	1.93189	31.8865	30.3533	31.3366	26.5857	30.0168	28.7688
6.13_128	6.13	1060.49	128	9.167	12.0375	8.58286	8.14562	8.33621	12.1879	8.88751	7.91254	14.4346	4.6768	8.97791	6.97155	9.08528	8.96381	8.81779	6.90958	8.2868	7.52891	5.85891	6.82714	6.74071	5.94803	6.83326	5.33508	6.60651	6.16952
11.42_220	11.42	1545.56	220	22.2087	20.838	14.2058	25.9512	18.7588	13.4945	18.2472	12.5241	7.27271	15.1017	15.8702	16.5732	0.15789	0.270631	0.224373	0.23284	0.12157	12.8838	12.1991	9.66104	18.2177	14.1555	16.351	16.6994	15.1623	17.9078
12.67_252	12.67	1673.37	252	0.448814	0.155843	0.342032	0.832804	0.581485	0.0985667	0.352622	0.0886864	0.0468638	0.415846	1.04356	0.458136	0.565726	0.532707	0.54548	0.324803	0.557508	0.543726	0.495639	0.177959	0.48958	0.414215	0.444283	0.456189	0.33628	0.436984
11.2_254	11.2	1524.27	254	3.03092	2.68844	3.94803	3.51527	4.9	1.69174	2.36594	13.4796	0.0338069	7.31946	0.283727	2.75429	3.6129	2.75994	2.32824	2.26991	1.97865	3.44194	2.27542	2.29717	3.75398	3.59799	3.67049	3.3616	3.67182	3.50387
21.12_255	21.12	3301.74	255	150.207	76.3558	194.011	104.539	110.767	255.657	20.7662	84.3486	152.084	113.187	4.04484	1.1374	2.602	3.08531	2.24642	13.7116	3.88888	3.82387	8.79329	11.7234	51.8967	41.9991	37.1012	39.5695	36.924	36.6845
11.47_114	11.47	1551.05	114	0.120582	0.38848	0.302543	0.203387	0.129014	0.205279	0.0730306	0.456248	0.259058	0.918246	7.392	0.0724481	2.12958	0.202284	1.8777	0.253367	0.64762	0.179086	0.0687778	0.0911899	0.13839	0.253329	0.158053	0.289135	0.519072	0.192819
17.36_57	17.36	2200.41	57	23.2278	37.0992	27.0812	30.4534	30.009	52.1768	37.5351	22.636	59.5187	14.1967	30.0108	31.4115	24.7384	35.118	28.2281	21.7266	29.6928	33.1939	38.6912	24.5191	20.532	28.485	37.6202	16.7145	30.513	28.813
17.77_57	17.77	2397.13	57	28.3912	46.8876	30.6435	21.1878	41.0236	37.9176	60.8562	20.0916	67.2546	11.6271	28.854	29.1569	24.6579	46.5865	48.127	23.5219	24.4902	28.6568	60.3246	49.3149	19.4647	29.4069	49.3314	15.4277	39.3719	39.3627
20.57_57	20.57	3195.22	57	13.4693	20.5628	10.8537	8.32769	15.9106	11.7389	20.7599	7.8949	22.6779	5.50612	15.0858	13.8099	9.07826	16.5444	16.4514	10.464	9.63329	11.3351	22.9603	24.163	9.58281	9.14423	17.0927	7.07366	12.805	14.8287
16.06_174	16.06	2070.71	174	2.41387	1.98921	0.148109	0.110392	0.114119	8.74169	4.19549	0.231023	6.57876	0.131153	1.60695	0.159879	3.20103	3.23173	2.07014	2.92091	3.27516	0.147971	3.2635	1.86039	2.73135	2.81906	2.72242	3.10825	3.36429	3.13376
12.54_72	12.54	1661.29	72	0.359161	0.139446	0.742329	0.367574	0.458195	0.145482	0.52384	0.742758	0.958034	0.110618	0.283314	0.735424	0.967948	0.669002	0.524327	0.500998	0.778786	1.01872	0.266682	1.22038	0.535526	0.512849	0.48898	0.728143	0.746992	0.767878
15.51_57	15.51	1998.82	57	49.6169	75.0885	56.1049	39.8198	48.3206	64.2368	46.8831	38.0723	86.7983	24.6715	46.8298	47.1693	47.296	51.5433	40.2977	43.6958	43.2004	50.7675	30.6022	42.0904	33.8774	33.192	33.2846	31.2424	32.5358	29.5737
11.67_217	11.67	1570.75	217	17.1444	16.8563	12.648	7.67103	7.96892	5.1621	6.03995	5.19512	4.581	4.44208	5.16691	8.705	9.20827	11.339	9.34738	13.8314	13.0518	5.06853	6.38546	17.324	7.87402	8.04783	8.30894	8.43273	9.03784	8.79027
11.27_292	11.27	1531	292	0.432428	0.479468	0.00888449	0.561973	0.698257	0.492961	0.510101	7.36151	0.296922	1.64713	0.911932	0.309707	0.593659	0.547135	0.398909	0.454261	0.922385	0.623845	0.371366	0.0049391	0.906408	1.00703	0.967855	0.937755	1.03203	1.00374
9.58_116	9.58	1372.09	116	2.36071	0.137698	1.55114	1.36584	2.25445	1.6047	2.46245	4.87172	1.34724	4.01667	0.516437	0.107983	0.270995	1.30657	1.6758	0.195491	0.158191	0.23674	0.241044	0.518746	0.123425	1.09298	1.44956	1.65203	1.59558	1.61348
8.34_174	8.34	1259.96	174	57.154	68.5917	109.481	52.8043	92.4892	39.1521	50.8829	193.146	36.0419	152.007	35.4972	46.9407	71.7308	62.1765	64.6304	55.9791	62.1973	108.901	75.9019	98.8719	72.71	75.2744	78.7463	79.3252	84.3781	77.9957
16.25_338	16.25	2094.35	338	0.05777	0.111433	0.180758	0.0790552	0.174313	0.113473	0.351713	0.947716	0.100349	0.28917	0.246005	0.434963	0.104904	0.189943	0.110481	0.149316	0.278203	0.121889	0.0989413	0.0911135	0.156585	0.194357	0.205282	0.180431	0.201193	0.159978
14.31_103	14.31	1856.05	103	14.4366	8.03064	14.8715	16.7014	8.68563	9.30713	18.7059	18.1421	9.24099	14.6124	25.132	25.6114	28.8428	0.535215	28.981	14.8953	0.520891	36.6864	28.5698	0.0871837	17.4856	18.2935	17.8748	17.7949	18.1188	16.8344
14.41_103	14.41	1866.21	103	1.42053	7.40776	17.1921	18.4529	10.6511	6.13275	18.7418	15.7078	5.50154	17.7947	7.89906	8.58005	13.7972	11.1284	14.835	16.2132	10.5115	18.6739	17.4798	9.77613	19.4611	19.1043	18.7448	18.5608	19.4803	17.8917
14.32_217	14.32	1856.38	217	4.68874	0.0969218	4.52213	4.40382	2.44911	2.97598	4.28593	2.07927	3.01148	4.9243	3.93479	0.0799969	5.03821	4.29947	5.38539	0.0879255	5.13768	5.72957	5.36015	4.75243	3.87856	3.78817	4.18101	4.20078	4.22853	4.07134
13.16_117	13.16	1726.82	117	11.0042	9.69387	17.236	15.3099	13.8733	9.59674	14.1075	19.6398	11.2954	25.1643	4.69438	5.75705	38.3864	8.41935	20.3138	12.6369	9.6477	69.6022	31.8194	5.05289	14.0921	13.8563	14.323	14.3536	14.8335	14.1305
9.28_245	9.28	1344.24	245	14.0139	29.3757	17.6625	6.51692	37.8951	9.52388	13.1425	90.2671	8.14051	39.6228	6.96433	11.0435	63.1866	19.6013	20.7704	32.0863	15.4478	8.98875	13.2724	5.98276	21.1565	22.3405	23.0146	22.5593	23.9453	22.6922
19.6_204	19.6	2958.52	204	0.378437	0.569246	0.423137	0.461568	0.507679	1.40159	0.573823	0.09526	0.804861	0.185263	0.0647575	0.240283	0.236766	0.0979688	0.199236	0.0519421	0.192987	0.0605423	0.161416	0.37758	0.542491	0.496503	0.362261	0.494223	0.446581	0.399557
14.93_205	14.93	1928.33	205	0.645061	0.237869	0.136024	0.261134	0.508453	0.383365	0.465017	1.37827	0.291638	1.28658	0.614229	0.248016	0.72135	0.622083	0.605965	0.58696	0.543853	0.560181	0.386642	0.979171	1.33502	1.1814	1.27347	0.3372	1.17378	1.29298
16.92_75	16.92	2158.94	75	8.98623	11.0083	10.2278	9.34795	9.70462	6.57843	7.00626	12.2331	10.8046	6.78722	13.4356	12.978	14.8132	20.5736	13.5223	5.5566	16.1781	14.3352	9.04689	5.12621	9.42298	9.22465	8.85451	8.56421	8.35376	8.15933
17.61_191	17.61	2320.61	191	0.193747	0.304193	0.252568	0.276646	0.34357	0.185439	0.257081	0.170537	0.568701	0.265488	0.563278	0.889268	0.682872	0.642341	0.626591	0.788846	0.567942	0.768433	0.544029	0.55405	0.440917	0.536432	0.40476	0.399903	0.531253	0.421792
15.38_319	15.38	1982.49	319	0.123044	0.0679412	0.0626449	0.0865359	0.175505	0.0799219	0.0913231	0.788653	0.0933057	0.268573	0.121796	0.104017	0.200941	0.134747	0.0915187	0.284196	0.225591	0.0821525	0.113108	0.0255903	0.18403	0.208867	0.163422	0.128545	0.110972	0.144704
14.55_319	14.55	1883.19	319	126.792	34.9496	105.007	247.3	78.2806	19.8965	246.584	93.3914	17.7973	164.725	82.3579	79.2367	143.996	0.574096	160.779	188.716	117.737	254.893	0.61166	115.653	0.523314	176.521	177.477	174.495	0.676291	0.582768
14.64_160	14.64	1894.03	160	0.213709	0.138328	0.493274	0.441623	0.0398032	0.170748	0.0943987	0.0614204	3.85047	0.639113	0.482183	0.0772127	0.676852	0.428433	0.768592	0.639797	0.607501	0.483518	0.154521	0.0366863	0.403245	0.0835247	0.362577	0.0581718	0.397677	0.0595915
13.42_217	13.42	1755.24	217	1.42464	1.25607	1.40886	1.76502	1.52002	1.79387	1.39539	2.42493	1.82509	1.62162	1.55255	1.25395	1.21837	1.57126	0.337102	1.10539	1.9162	1.17866	1.00564	1.3455	1.63894	1.9033	1.7691	1.70323	2.32568	0.376619
13.49_217	13.49	1762.51	217	1.29466	1.54945	1.41448	2.01394	1.65364	2.24812	1.63152	1.6907	2.55494	1.34534	0.904785	0.984124	2.00007	2.20412	1.69439	1.67027	1.50951	1.48048	1.27513	1.57474	1.79973	1.91033	1.90714	1.99544	2.25429	1.93028
15.01_333	15.01	1937.35	333	1.00138	0.83665	0.890964	0.590856	0.865305	1.51823	0.673452	11.8676	0.342208	1.12809	0.373291	0.56068	0.725138	1.0199	0.8916	1.30652	1.00935	0.787022	10.1493	0.399613	2.1105	2.31484	2.21332	2.2175	2.54099	2.31779
12.08_246	12.08	1612.2	246	243.853	98.3868	251.385	253.552	242.178	110.818	203.064	262.212	35.2473	305.103	307.337	303.689	317.699	246.969	328.615	254.345	303.384	287.297	322.083	287.569	234.486	230.77	231.999	225.835	228.036	226.053
17.5_204	17.5	2267.72	204	1.64175	1.51271	1.42767	1.30298	1.3038	1.70601	0.687419	2.04104	2.3425	0.450156	0.406179	0.840815	0.45026	0.362572	0.265851	0.0564768	0.26958	0.728696	0.308899	0.827503	1.06445	0.998805	1.22344	0.94429	1.08742	1.01372
13.41_357	13.41	1753.41	357	0.112118	0.672638	0.554417	0.970619	0.236086	0.156999	0.0947069	2.11956	0.187943	1.52143	2.55273	1.19244	3.16263	1.89405	1.61312	2.05005	1.86405	2.00504	0.158844	0.901457	1.59187	1.80014	0.788403	1.2098	1.06461	2.42789
8.79_174	8.79	1300.34	174	278.508	95.6154	136.13	358.651	271.62	155.058	339.789	155.587	53.4449	392.072	358.269	344.468	453.432	329.413	427.369	389.533	522.172	469.079	441.751	271.315	236.828	244.765	249.067	254.371	261.599	243.225
6.72_102	6.72	1118.29	102	50.5379	5.44305	5.87037	5.55178	3.42532	1.71935	2.18143	2.52271	0.775617	2.50213	3.50059	3.79026	4.33218	3.31955	3.93051	2.70647	2.53752	3.33476	2.2068	1.82288	4.49358	7.22489	3.22374	1.85351	1.91629	1.65349
14.39_174	14.39	1864.44	174	20.7428	6.014	10.5862	18.6786	9.35781	5.41353	15.8127	5.93293	6.70469	13.1895	16.7333	15.7787	18.7927	9.29443	14.5737	7.65744	10.135	22.4776	17.5114	11.7272	5.31226	16.6566	4.02112	10.876	3.85418	9.63636
16.46_352	16.46	2116.04	352	0.910699	0.860044	1.1134	2.34379	2.21461	0.327023	1.77775	10.9035	0.017342	3.94826	2.33164	1.60307	3.15473	1.37717	1.26893	4.28563	1.97831	3.74378	2.15923	2.26105	2.11951	1.92105	2.27503	2.28771	2.03491	2.42346
18.91_324	18.91	2753.6	324	0.66762	0.426745	0.356816	0.974735	0.686469	0.094136	1.04552	0.597018	0.109938	0.253297	1.01285	1.10994	0.244095	0.251142	0.247614	0.443298	0.35559	0.193439	0.129699	1.01117	0.585763	0.428143	0.39616	0.441701	0.38984	0.425944
18.36_57	18.36	2573.89	57	0.323225	0.502328	0.640253	0.248756	1.03948	0.322612	1.88614	0.641602	1.4884	0.376027	0.0709332	0.531938	0.345903	1.09859	1.44075	0.303843	0.336601	0.422557	2.43243	2.77045	0.33615	1.31952	1.63803	0.301236	1.24781	1.32581
19.26_57	19.26	2861.28	57	0.244378	0.658299	0.525035	0.185225	2.2628	0.629078	4.44121	0.684598	2.92479	0.311169	0.0652238	0.0130098	0.616713	2.11842	2.70247	0.04419	0.0113099	0.161084	4.81934	3.25488	0.382667	1.10447	3.48826	0.186679	2.47079	2.68445
12.92_57	12.92	1699.52	57	49.1256	73.7173	55.1933	40.0285	48.1146	65.6301	48.7561	35.7158	86.8252	22.9702	42.743	43.0091	41.9408	44.4295	36.8586	39.6208	40.031	45.7036	29.8888	38.7868	31.5713	31.3032	31.5727	30.0469	31.4997	28.2096
16.54_117	16.54	2123.66	117	1.07106	2.8586	2.48706	1.52756	1.84709	2.12934	0.897996	2.36267	4.88611	1.71733	2.87579	3.23237	3.65907	3.79784	3.1974	2.06288	3.85747	2.15345	2.86416	2.36284	2.08205	3.14261	2.25879	2.08591	2.47291	2.30918
16.57_327	16.57	2125.78	327	0.0394098	0.038959	0.0620099	0.0351861	0.0459455	0.0383508	0.0281147	1.1205	0.0481401	0.872123	1.19791	1.44321	0.0258155	1.77272	0.0428221	1.02129	1.96635	1.06259	1.56441	0.0302706	0.0443216	0.0237596	0.0293655	0.961055	0.0291839	0.0282273
18_57	18	2464.83	57	0.150369	0.379682	0.446147	0.178912	0.870263	0.216799	1.7052	0.0639068	1.27463	0.203501	0.779877	0.78869	0.147214	0.957291	1.32233	0.156721	0.676184	0.147639	2.17831	1.41842	0.113501	0.84451	1.35953	0.0539916	1.06902	1.27371
19.06_57	19.06	2802.04	57	19.8521	35.407	19.9211	12.0765	41.9434	22.164	72.4149	11.6414	64.817	7.06047	19.4672	18.5366	14.8821	45.1582	51.4022	14.3239	13.7752	15.0937	72.3195	58.1651	14.8821	24.5095	55.951	9.52005	41.5766	43.4408
11.96_57	11.96	1599.7	57	47.8909	70.3878	54.2813	39.3035	47.5035	62.4457	46.6318	34.6957	81.6358	24.3587	42.5435	43.4648	43.6689	47.1317	37.6094	40.9354	39.965	47.6187	30.5828	40.9931	32.3299	33.2305	32.6425	30.7042	32.42	28.8776
18.02_205	18.02	2471.96	205	0.459267	0.837963	0.528579	0.537524	0.35589	0.688146	0.517298	0.762281	1.40861	0.675917	0.805537	0.807126	0.706001	0.65522	0.854745	0.411093	0.623583	0.487901	0.597524	0.934321	0.812351	0.811867	0.667862	0.732134	0.714766	0.66438
14.41_204	14.41	1864.9	204	83.9476	26.9564	94.7169	124.208	61.6633	16.9514	129.152	78.091	10.829	134.387	47.2191	52.7857	95.917	69.7518	105.902	119.388	65.8417	154.548	136.868	69.2374	144.655	146.213	146.164	147.965	158.552	149.187
10.33_218	10.33	1440.79	218	2.43655	1.05836	1.56805	1.68536	1.06502	0.827525	1.37837	1.16571	0.663468	2.24137	0.603976	0.56917	1.6068	0.928744	1.66306	1.43753	0.75993	1.7228	1.42596	2.15714	1.17606	1.12109	1.2538	1.15391	1.29444	1.28119
11.91_188	11.91	1595.31	188	0.103663	0.795608	1.05101	1.21682	0.935018	1.93459	1.32022	28.7479	0.646654	2.04925	1.529	2.90722	1.93853	2.67069	1.96839	1.89624	1.47299	0.719837	1.16785	0.633618	1.44411	1.65913	1.97855	1.97014	2.1459	1.97688
13.92_265	13.92	1810.45	265	1.79392	0.806899	2.06141	1.55159	1.39589	1.21191	3.64283	2.53787	0.619335	13.2701	9.2103	1.45579	20.5575	6.86606	14.1359	19.8695	12.1049	6.99033	21.6129	27.8391	9.50168	5.86689	1.77227	3.15546	12.7809	10.1593
15.22_202	15.22	1963.46	202	0.540349	0.444884	0.528762	0.807397	0.676196	0.658164	0.552225	0.698057	0.522045	0.429748	0.774073	0.73447	0.412307	0.364347	0.253586	0.360342	0.0351047	2.11947	2.44376	0.728223	0.0317825	0.684818	0.660158	0.671229	0.723746	0.667235
13.63_277	13.63	1778.09	277	1.23979	1.70616	3.61697	1.68519	3.63374	3.25579	1.20265	0.826582	0.968472	1.67135	0.139972	0.167087	0.195062	0.196815	0.22361	0.137384	0.194933	0.167913	0.162366	1.02011	1.02584	1.01424	1.13056	1.13584	1.26322	1.16931
6.43_174	6.43	1092.28	174	50.4074	100.567	109.816	111.075	125.641	167.516	144.786	159.533	261.699	115.672	131.894	161.07	155.11	143.337	135.356	168.607	165.772	188.095	131.81	166.422	66.1258	94.8914	113.44	118.345	127.159	117.191
7.4_86	7.4	1175.98	86	1.85777	1.69879	0.959305	1.79632	2.15699	2.39282	2.00149	0.0911124	1.56402	1.91533	2.38876	9.76263	4.47563	2.79265	2.48849	2.95903	3.81854	12.8777	4.07929	3.13694	1.85254	3.24755	1.51378	1.26386	5.15502	1.57195
8.64_158	8.64	1286.42	158	541.715	153.298	169.509	573.071	416.079	220.805	424.498	36.2819	61.8245	430.645	427.128	323.193	495.53	371.602	453.985	435.012	597.28	454.892	436.4	325.949	301.535	305.31	310.191	302.01	319.453	297.272
8.65_218	8.65	1287.18	218	93.2127	23.6922	26.3728	105.975	70.5961	35.3805	72.4309	6.31026	10.1452	82.8514	72.1279	52.3588	86.5127	61.7543	80.4451	0.426079	111.835	79.2828	80.9731	55.3995	50.4957	51.3991	52.9465	52.1393	55.4942	52.2209
14.81_117	14.81	1913.44	117	5.7733	5.93317	10.9124	11.6949	18.4693	10.6498	8.71774	41.408	8.87344	11.9922	22.0702	12.0164	15.0034	7.35729	9.78507	8.20012	16.9084	9.35346	7.27066	7.01535	11.528	11.5685	11.2776	11.47	11.0789	11.2076
6.06_219	6.06	1053.55	219	26.1708	44.5997	25.0301	22.4866	27.6209	38.8722	28.7122	17.1675	49.5684	9.413	7.0857	3.74225	5.92774	6.14551	3.77207	4.53257	3.28295	4.24205	3.40769	5.69823	7.10083	6.91177	5.40898	3.7715	5.06708	6.66767
8.39_158	8.39	1264.57	158	737.831	195.316	213.036	742.931	480.341	273.279	574.856	79.2954	85.3799	173.928	447.743	470.96	618.958	454.092	578.298	570.052	773.468	373.992	248.908	135.013	394.504	400.179	394.166	382.497	403.122	377.211
17.37_337	17.37	2205.65	337	0.391439	0.499896	0.175307	0.302932	0.171722	0.350814	0.331686	0.119168	1.0706	0.218305	0.535527	0.708109	0.751769	0.946887	0.749611	0.479163	0.703517	0.532941	0.506558	0.49817	0.360445	0.387795	0.483236	0.309643	0.433637	0.457408
21.04_75	21.04	3286.22	75	36.7197	136.946	20.5723	26.8927	18.6007	21.6082	42.8424	21.596	30.4576	28.6978	85.5164	31.6158	64.6742	66.5332	60.7716	67.5765	62.3911	65.1408	55.5706	68.6215	53.2442	50.6737	44.4356	38.7625	35.1423	33.6293
14.25_174	14.25	1845.99	174	156.447	21.6612	38.7302	141.886	84.4631	44.8038	139.226	35.2466	26.8386	59.9357	117.718	92.6932	112.316	76.7308	103.104	104.991	152.126	199.446	136.535	82.1517	73.2485	79.5629	0.0366573	77.5761	113.949	76.4512
14.78_174	14.78	1909.04	174	2.3527	30.0158	35.7898	230.758	119.054	82.1867	154.855	22.8139	12.9539	141.704	115.094	77.1026	72.8539	40.3923	86.4326	73.4518	183.828	67.2924	5.99982	46.6422	76.6403	0.676197	70.934	75.687	46.8491	81.308
14.8_362	14.8	1912.07	362	0.478611	0.189638	0.64028	0.679177	0.645711	0.289806	0.610574	0.717024	0.198212	1.26858	0.622015	0.531041	0.790185	0.574956	0.907497	0.826645	1.20896	0.827665	1.47702	1.47339	0.461435	0.500938	0.69031	1.03618	0.848434	1.2614
12.59_103	12.59	1666.77	103	0.267	49.0643	147.92	49.6754	69.3189	29.9648	53.1826	163.822	0.587894	91.6915	86.169	67.144	131.212	0.228495	94.3871	99.8741	104.931	122.917	107.218	131.889	83.273	86.5887	83.6852	82.4943	87.7638	79.4243
9.78_305	9.78	1389.85	305	0.195701	0.299116	0.382551	0.261785	0.276149	0.428822	0.272897	0.623955	0.522365	0.290377	0.195453	0.298511	0.284711	0.315731	0.3455	0.369676	0.335935	0.354284	0.470193	0.325507	0.339542	0.49575	0.47432	0.409489	0.424861	0.428216
19.1_191	19.1	2816.13	191	0.720052	1.19916	0.755781	0.443074	0.390662	0.749107	0.593569	0.756762	0.720759	0.849807	0.723789	0.822694	0.468575	0.654348	0.423481	0.451528	0.0916149	0.102233	0.361062	0.50562	0.560154	0.369156	0.360767	0.391799	0.442409	0.364625
18.46_204	18.46	2605.04	204	5.41327	4.716	5.57467	6.28244	4.74335	9.17145	3.51363	5.48431	8.00578	4.94422	2.24373	2.19107	2.97531	2.39835	2.00112	2.39138	2.33686	3.13493	3.58041	4.26945	7.1562	5.98927	5.53108	5.79732	5.83096	5.65088
18.79_204	18.79	2712.6	204	24.8974	8.07305	8.93233	23.58	11.8592	3.2522	8.29913	7.57573	3.37201	0.662039	2.68203	2.5817	2.66524	1.83736	1.65851	2.29156	2.59965	2.64456	2.20968	2.5272	7.64644	5.98116	6.08723	5.8344	6.12728	6.14101
10.62_179	10.62	1468.57	179	0.139215	0.138419	0.20376	0.193443	0.230241	0.0801523	0.159665	0.322906	0.295609	0.14954	0.155758	0.39155	0.900338	0.376135	2.33353	0.607919	0.232108	0.33311	0.250512	0.183972	0.414913	0.448719	0.460947	0.436118	0.406115	0.458418
14.45_319	14.45	1871.24	319	3.72066	1.87902	2.9505	2.56151	2.65687	1.44069	26.3077	6.01744	1.34726	5.17593	7.83076	3.60399	5.95806	4.0006	6.57227	6.73408	6.06975	2.27254	3.24908	4.16067	4.30788	3.26852	3.12249	3.16377	3.60763	3.37712
19.2_204	19.2	2844.89	204	0.21859	0.351881	0.282344	0.288327	0.390185	3.5929	0.347753	1.49198	0.507537	1.58508	1.52065	1.29655	0.328573	0.646571	1.04994	0.401402	0.425819	0.16724	0.315507	0.192275	0.981184	0.691726	0.836965	0.856912	0.861792	0.797744
19.31_204	19.31	2876.74	204	0.232258	0.259391	0.292112	0.367143	0.437258	1.30671	0.342181	1.07496	0.335241	1.01029	0.537476	0.304549	0.181857	0.237323	0.267114	0.0823485	0.102237	0.145214	0.110172	0.210557	0.303094	0.253028	0.269157	0.48796	0.274896	0.296118
11.09_176	11.09	1513.04	176	133.159	35.2434	51.0772	145.641	98.8938	53.4882	102.1	34.8712	11.8031	117.047	120.43	91.691	111.99	65.8662	103.945	115.768	156.36	94.2405	114.975	74.0469	75.1848	73.218	76.2157	74.2981	74.7277	76.6299
14.18_204	14.18	1839.99	204	152.671	119.702	218.12	120.61	114.686	497.203	164.648	224.405	534.861	327.275	84.4108	141.067	121.585	116.275	105.411	151.374	138.875	66.2213	194.448	117.462	154.538	155.922	158.617	159.861	173.032	160.414
16.47_74	16.47	2117.19	74	0.500775	1.07617	1.12524	0.485521	0.860549	0.583713	0.955258	1.54258	2.16907	1.03113	1.74461	2.73006	3.05342	1.47742	2.05234	5.22142	2.1978	4.41907	4.26183	16.5225	0.895498	1.02821	1.24973	0.812901	1.13784	1.09181
13.89_204	13.89	1807.41	204	2.29825	2.55035	3.58753	2.13514	2.86931	3.07544	2.29698	0.417156	4.10991	12.668	5.61521	3.55852	7.11556	3.04553	2.57845	4.75309	3.14229	3.46345	6.96465	6.96677	0.107309	3.91919	4.08454	4.00739	4.28798	3.86282
7.34_241	7.34	1171.43	241	25.8973	22.4448	115.633	35.5908	49.8323	8.98089	26.3307	579.12	17.1427	196.42	633.775	124.932	235.152	140.128	352.407	289.237	382.091	621.935	233.099	496.371	133.191	134.131	135.362	133.718	140.571	133.984
14.22_117	14.22	1844.65	117	5.40185	5.60591	6.64968	5.51252	6.34795	4.89131	4.63718	7.42108	6.5713	4.08429	7.56037	4.9251	6.57356	6.98047	5.78448	3.36957	9.49338	5.88985	4.39258	6.03107	4.36223	5.77611	4.81654	5.04206	5.90544	5.16854
13.66_84	13.66	1780.95	84	0.761932	0.37685	3.14353	1.19364	0.900951	0.24437	0.420947	4.02488	0.369546	1.63138	2.31211	2.70171	2.23385	2.02158	1.7229	1.39132	1.84599	1.92216	1.48526	1.60188	2.22943	2.22631	1.49314	1.62887	1.59946	1.36066
16.07_290	16.07	2070.82	290	0.217697	0.24989	0.278747	0.274527	0.012253	0.307195	0.0159459	0.0914212	0.295506	0.0236191	0.0706973	0.311324	0.0195693	0.0232208	0.0189965	0.20212	0.145292	0.206767	0.183871	0.0160466	0.0143248	0.0164941	0.0157889	0.0194015	0.0193065	0.0107522
16.02_201	16.02	2064.28	201	0.0516974	0.530392	0.0430768	0.45818	0.0351331	0.162613	0.667455	0.459559	0.0499418	0.0583815	0.0403251	0.0551476	0.129668	0.555963	0.0255913	0.0537793	0.0458424	0.145678	0.0618326	0.226947	0.0760118	0.0310463	0.257545	0.30924	0.199857	0.262
12.49_158	12.49	1654.38	158	1.48111	1.87932	3.35787	0.173393	2.20894	0.26801	0.202161	6.27754	2.52363	1.33297	1.56043	1.91241	2.64306	1.83655	1.39437	6.09639	4.57784	1.34826	1.62675	3.23552	1.50042	2.78725	1.75667	1.46549	1.59197	2.35672
16.02_333	16.02	2064.78	333	2.57436	0.596535	2.77007	2.7628	1.01127	0.399951	1.61831	1.35017	1.58513	1.90474	0.442992	1.70084	0.8862	1.02733	2.12686	1.2563	0.850084	1.16652	1.30388	2.16514	2.79469	2.48753	0.839986	0.879803	0.919527	0.758092
10.99_116	10.99	1503.54	116	0.409693	0.359256	1.09072	0.225689	0.3729	0.140764	0.490736	1.29212	0.211126	0.824854	1.11109	3.80092	0.139379	0.557924	0.763209	0.57121	0.153077	0.814917	0.391301	0.18459	0.553557	0.497856	0.291902	0.535439	0.889885	0.437912
16.3_174	16.3	2101.16	174	0.676967	1.16292	1.92649	1.78197	1.69255	1.31711	0.068701	2.91909	0.149468	1.30271	3.06961	0.222629	1.7032	1.01361	1.78387	0.62663	2.4119	0.719865	0.668339	0.819721	1.35831	1.11392	1.20027	1.59458	1.16047	1.23029
15.44_174	15.44	1990.52	174	2.46369	1.30073	0.357377	1.00265	0.995031	0.522161	0.870503	0.378952	0.593482	1.27481	1.91655	0.87073	2.32955	1.23887	2.14108	1.37642	2.0693	0.701914	0.866138	1.11663	1.22734	0.945534	1.18777	1.31841	1.16635	1.35425
6.56_174	6.56	1104.63	174	9.82154	19.3555	13.4522	7.92645	10.6825	17.5535	10.934	10.8633	27.3107	2.80592	8.48737	9.20644	9.68227	11.3189	1.61029	10.0331	9.22138	10.1153	7.36238	11.0042	6.79892	6.91883	7.95064	7.21881	8.46643	7.44855
8.77_180	8.77	1297.8	180	7.91821	11.4457	16.4292	7.83902	10.0699	8.15001	5.8113	10.3113	7.11028	13.1654	13.3768	11.8841	11.7109	10.1409	8.8657	11.6282	18.0739	9.30671	11.7284	13.9896	9.89839	10.5953	10.583	10.7814	11.575	10.9342
9.42_215	9.42	1357.03	215	1.11203	1.20665	0.990975	0.00735364	0.895144	1.14786	0.773719	1.77179	1.23789	0.406149	0.523199	0.715214	0.702817	0.559337	0.539571	0.648508	0.960829	0.876297	0.65568	0.805268	1.31908	1.22357	0.540067	0.658178	0.51286	0.609096
5.68_174	5.68	1013.35	174	58.8784	83.7426	63.7503	52.1782	58.8208	75.4715	63.7753	57.0983	97.729	30.6483	40.9546	57.5763	61.4113	63.7222	53.6275	1.87963	46.5224	19.3641	47.814	62.4515	42.0357	44.021	45.6608	31.3192	48.8439	46.1512
13.82_57	13.82	1799.23	57	50.0532	72.404	56.0854	40.743	47.833	64.7075	48.4253	38.2184	83.2638	25.0898	44.7595	44.4927	45.3703	48.2032	39.1531	42.1447	41.983	48.5818	31.4577	42.1745	32.4356	32.3996	32.8078	30.9692	31.9449	28.8637
18.64_57	18.64	2664.05	57	0.166944	1.29316	0.8846	0.414673	1.7338	0.722276	3.41681	0.208941	2.49523	0.258498	0.651988	0.875363	0.928304	3.09638	4.0415	0.227607	0.894251	0.202949	6.31708	3.42675	0.715437	2.27892	2.61096	0.53141	1.97319	2.21457
18.15_55	18.15	2509.38	55	10.0524	15.672	9.76287	7.27689	8.20904	12.0257	8.87313	6.88587	15.1611	4.33248	7.90714	8.77552	7.94166	8.85708	6.91656	7.0502	7.58887	7.67045	5.32329	6.98072	5.853	5.71454	5.66677	4.86524	5.41543	4.94375
16.97_339	16.97	2164.27	339	4.84299	8.35421	8.72702	4.57573	5.22563	20.8162	10.5576	11.8144	11.0195	16.215	6.69961	5.98981	11.9353	10.7575	8.11731	4.92005	10.2412	44.8347	36.3461	7.48788	3.22485	8.86494	26.8627	2.90698	6.93099	5.88691
13.59_299	13.59	1773.4	299	0.217244	0.112154	0.38754	0.319326	0.255269	0.0926124	0.407049	1.16411	0.126109	0.434363	0.409462	0.612665	0.39252	0.158124	0.331394	0.768553	0.431786	0.344137	0.337295	0.388148	0.184849	0.326475	0.19747	0.275643	0.384123	0.24398
13.89_142	13.89	1806.6	142	47.2865	2.4445	4.40777	18.5872	0.211517	5.82238	14.5705	4.85794	1.22599	41.715	6.95863	15.091	9.71947	9.68645	9.96099	15.1055	11.0825	14.4821	16.1645	9.03905	12.8255	9.86234	10.9087	11.8605	8.76596	11.6345
12.03_142	12.03	1607.16	142	31.48	2.38137	2.97787	37.9693	11.4495	1.95694	10.907	0.740485	0.753003	29.9883	21.1237	6.85117	9.62993	2.53191	11.4577	6.59345	36.4908	1.69976	9.51977	1.29449	13.1906	3.93698	8.99029	7.42059	1.33854	9.61167
13.33_174	13.33	1745.08	174	13.5412	2.32639	3.02607	4.43806	1.63604	3.54091	5.91798	0.696846	0.254035	1.19741	1.52211	1.05964	1.43986	1.58204	2.03563	1.51169	0.122434	10.4339	4.47137	5.38199	1.25099	1.2285	1.02695	1.28559	0.93464	3.36416
13.25_254	13.25	1735.85	254	0.219982	0.0979137	0.272558	0.463005	0.422474	0.228223	0.129871	6.92274	0.0622089	1.99536	0.245852	3.07302	0.423342	0.877775	3.15543	0.386815	0.354417	0.460254	0.417533	0.366664	1.49331	1.45221	1.61373	1.51978	1.6773	1.70935
19.36_361	19.36	2890.89	361	0.0912258	0.0700907	0.0665331	0.0271936	0.110775	0.292312	0.0991107	0.205703	0.0444857	0.180341	0.323336	0.13812	0.0421935	0.069352	0.0929262	0.082642	0.0262579	0.0542437	0.133313	0.0967336	0.125117	0.141642	0.133275	0.041537	0.200381	0.119989
15.68_117	15.68	2021.06	117	1.36524	2.83558	3.31596	1.28298	2.30576	3.67864	1.22945	3.45897	3.16359	1.66246	2.68547	2.25341	2.64719	3.18333	1.774	1.34647	2.40385	2.59654	1.83489	2.31386	2.01459	2.58288	2.05303	1.98119	2.16173	1.81046
15.72_75	15.72	2026.82	75	2.43273	2.55983	1.75287	1.946	1.85559	2.50992	1.22583	1.03054	2.70322	0.987211	1.70829	1.62421	1.84439	1.06891	3.71831	0.684333	0.702323	2.37305	1.25959	1.90971	0.656057	1.5464	0.749771	1.1247	1.15205	0.948557
15.37_103	15.37	1982.09	103	2.10903	3.15627	4.48074	1.799	2.32524	2.24156	1.17943	5.30843	1.06629	3.26577	4.25524	5.59277	4.0318	3.00807	3.6612	4.64726	3.1584	3.97928	4.43015	7.96582	3.41707	3.46091	3.31808	3.52518	3.48053	3.24053
15.05_117	15.05	1942.54	117	2.49449	2.02537	6.98107	2.52163	8.18194	3.24657	2.33348	18.6598	3.56048	6.65573	4.51337	1.73605	1.99224	1.44148	1.50419	1.12884	1.83669	1.87628	0.647351	1.48573	3.53605	3.85563	3.35889	3.43398	3.59578	3.36068
12.19_218	12.19	1624.19	218	141.845	33.4945	36.7017	162.056	90.3775	37.7877	108.871	0.165134	8.2181	121.413	16.0163	89.8613	52.4719	8.22926	57.1856	57.006	15.8925	63.1416	75.098	64.1952	0.73278	69.2159	70.6257	67.7069	65.2887	70.2222
11.5_120	11.5	1553.69	120	8.91909	3.99571	4.54054	9.38706	8.03837	5.91873	9.78018	5.72884	4.25661	6.3506	8.61131	21.7462	10.0032	20.2953	8.4719	14.1508	12.274	38.761	17.6792	19.0453	6.07162	10.2932	7.55551	8.31894	15.2327	6.28722
8.4_299	8.4	1265.09	299	63.4159	170.222	404.532	94.7017	223.304	140.069	60.9126	718.494	451.951	214.089	359.229	346.81	464.353	347.329	8.50631	450.23	604.775	604.444	370.527	728.564	196.21	279.584	212.436	209.637	220.512	201.416
10.97_223	10.97	1500.9	223	0.547197	0.680666	0.419808	0.452913	0.654943	1.30522	0.450264	2.73754	0.656429	0.488134	2.70984	2.63775	1.84343	1.55138	1.63931	2.67604	1.93873	2.73174	2.05459	3.38046	1.06929	1.04034	1.1037	1.00825	1.22792	1.05893
14.6_179	14.6	1889.78	179	27.0753	24.3656	1.08555	11.7643	15.7765	11.9751	15.1527	14.0711	9.85117	11.7162	30.6261	38.6679	21.5381	52.653	27.4945	17.8229	13.8754	67.7906	25.1607	37.2053	9.82533	13.4442	8.49754	16.3691	42.3845	11.357
7.04_156	7.04	1145.27	156	0.182777	0.155828	0.094902	0.106075	0.0915187	0.0302769	0.0880506	0.109606	0.215029	0.78762	4.48982	10.3106	6.77139	2.98765	7.10743	6.30923	4.45904	3.57525	17.2721	14.2486	1.14543	0.871626	1.06737	0.487284	0.470267	1.07689
15.88_117	15.88	2046.8	117	72.9777	2.11645	165.223	102.385	3.44831	115.848	145.056	0.0637594	319.823	8.74441	2.28826	2.51849	3.51398	3.42397	2.69058	3.94703	228.262	2.42804	4.41744	2.77788	3.04364	2.93425	2.92416	3.01861	2.99069	2.69204
8.71_142	8.71	1292.93	142	146.248	61.77	98.388	193.775	207.486	86.152	237.171	55.1847	41.4667	201.528	213.581	85.6129	197.076	154.967	204.681	117.726	197.484	114.379	151.983	77.836	197.934	195.202	194.109	166.014	186.213	170.088
17.43_217	17.43	2235.54	217	0.367745	0.679609	1.13404	0.929203	1.79512	3.31324	0.797548	30.1301	0.554534	6.69606	0.520764	0.080254	1.0049	0.694503	0.681539	1.78574	0.833143	0.697637	0.624941	0.975896	2.10136	2.08501	2.11395	1.87469	2.11184	2.04537
17.81_75	17.81	2411.09	75	1.17202	3.66398	1.83256	1.10223	0.93789	4.70393	1.25984	1.75859	10.5228	2.0679	10.0128	30.6045	9.84241	46.7223	6.76489	3.10072	8.03032	29.4283	35.8179	41.8875	18.2023	17.4911	15.5499	14.5406	15.1735	13.3708
13.2_174	13.2	1730.74	174	1.64809	1.19872	0.771805	1.65088	0.991963	2.77	1.08326	9.45644	0.813645	11.7651	6.77948	44.8318	9.33507	41.1013	28.2669	36.1126	5.06936	54.9081	39.7137	70.4939	11.7687	12.0337	12.7389	13.3855	14.2875	13.1731
11.15_156	11.15	1518.77	156	250.983	127.275	322.272	287.391	276.63	150.093	240.332	358.836	76.5887	343.271	323.728	451.496	383.451	347.024	382.188	377.662	398.044	451.109	426.027	396.938	258.243	290.885	280.987	281.172	300.918	287.18
8.48_299	8.48	1271.32	299	0.33563	172.493	1.92306	0.521891	0.605688	0.77694	0.39772	717.778	456.994	0.846911	363.86	0.750136	0.604931	0.645532	444.8	10.7739	602.594	919.717	373.91	4.37436	0.449513	0.435079	0.529183	0.875293	0.400205	0.444572
5.96_174	5.96	1041.97	174	5.10214	1.67123	9.53486	6.31702	19.1956	0.0210135	12.7373	29.8174	1.50641	16.7879	1.07058	2.74343	1.62993	6.2741	4.52773	7.7877	7.40724	7.07441	12.4032	3.68876	7.26342	7.61239	7.87527	7.73643	8.44296	7.62861
13.15_296	13.15	1725.44	296	0.0911779	0.0515994	0.258392	0.160499	0.301036	0.0257607	0.116778	0.932715	0.0548441	0.65177	0.580473	0.517943	0.490578	0.484361	0.682861	0.504173	0.599772	0.551636	0.497798	0.505616	0.339649	0.300556	0.288763	0.317918	0.308932	0.327176
17.72_444	17.72	2374.85	444	0.134126	0.0778553	0.0770418	0.0386941	0.0718503	0.406084	0.0530703	0.873191	0.0866533	0.087422	17.6892	15.8179	5.6001	3.06114	4.06699	8.62524	6.34219	11.3186	6.96754	13.4834	2.46994	2.43042	1.88302	1.89443	2.02373	2.0892
18.8_444	18.8	2718.61	444	0.0211765	8.64827e-05	0.0421684	9.12103e-05	7.8488e-05	0.0495627	0.000160406	0.661403	0.00928499	0.013358	45.1131	43.5986	29.5291	11.1457	119.279	41.4085	31.1364	37.7854	37.3574	52.9894	1.91786	1.37285	1.69031	1.76699	1.75665	1.76825
12.96_117	12.96	1704.31	117	5.42928	4.2437	5.92633	5.0168	4.34673	3.12404	4.47894	7.80047	0.411655	7.30207	7.1277	9.08063	10.5025	6.99839	9.65895	10.2544	7.06179	10.628	9.2552	11.7154	11.5738	11.8586	11.9582	12.5338	12.9864	12.7257
13.04_117	13.04	1712.78	117	37.2792	33.3925	62.7603	53.7219	50.238	35.4023	49.2229	73.5027	40.7806	87.3548	18.2455	21.9454	140.042	31.0003	74.822	46.6338	35.9126	252.802	116.698	21.0981	48.9198	50.3664	50.6911	49.8552	54.0043	49.2755
12.75_103	12.75	1682.09	103	2.5775	3.96343	3.05436	2.23724	2.68052	3.68339	2.7156	0.141108	5.1701	1.34449	0.251277	0.0944512	0.134085	3.43852	0.142561	0.11058	0.0836842	2.59161	0.11979	2.1944	2.50859	2.44395	0.509681	2.5515	2.52973	2.47805
13.35_217	13.35	1747.21	217	3.40614	9.28897	3.40359	4.12106	3.49638	3.55868	2.812	3.41931	4.26478	2.25437	6.89132	6.64848	7.52968	7.74823	7.11822	7.73174	7.8068	4.88408	5.90533	5.55378	5.19873	4.94767	4.59779	4.97621	5.15941	4.86695
13.47_292	13.47	1760.25	292	0.117182	0.0607984	0.107691	0.164577	0.13039	0.142298	0.14023	0.899849	0.0835644	0.463174	0.494487	1.0076	0.79058	0.423762	0.374135	0.381526	0.385812	1.26709	0.779153	0.941184	0.332763	0.374298	0.40386	0.394197	0.44108	0.42333
16.98_357	16.98	2164.14	357	1.38191	1.71745	1.47705	0.276291	1.92087	0.757921	3.05668	2.16312	1.79717	4.03577	0.538109	0.612835	0.788074	0.580535	0.775168	0.790006	0.846361	0.372498	0.55926	0.391145	0.76393	0.782837	0.836695	0.804479	0.0427235	0.799938
19.05_236	19.05	2800.06	236	0.100191	0.0293435	0.0819801	0.0745246	0.0557664	0.0268535	0.0666087	0.0365568	0.0303085	0.0351777	0.0903682	0.413997	0.110679	0.0859323	0.129846	0.147713	0.16529	0.166123	0.160625	0.148472	0.0361497	0.0805371	0.111323	0.0831645	0.0807313	0.109177
6.89_116	6.89	1132.9	116	56.8563	2.45524	15.462	13.0854	27.548	5.64308	21.3974	44.4091	5.25377	23.522	0.982166	0.612962	0.524903	9.85636	14.3705	0.300581	0.242272	0.529403	0.784629	0.811683	12.5482	10.1654	9.98739	5.93681	6.47793	5.85433
6.86_116	6.86	1130.2	116	56.7936	2.71876	18.5806	3.81081	31.5118	2.58688	24.3374	44.3301	5.58449	23.9071	2.28182	1.70318	2.27673	2.35026	2.63266	1.82916	1.5864	1.15497	1.17005	1.39346	14.7365	12.062	2.39593	1.69229	8.29141	2.09385
16.44_319	16.44	2113.86	319	2.80055	1.64584	3.55892	2.26309	2.08195	0.604094	2.30199	5.84525	0.45908	3.88449	1.04698	2.03868	2.27972	1.78503	2.1722	3.29109	3.29556	2.44692	2.08868	2.1753	1.96624	1.78077	1.94188	1.92706	2.17155	1.98757
16.49_319	16.49	2119.06	319	0.0888914	0.0957449	0.0957785	0.109863	0.0784633	0.152069	0.0822721	0.206087	0.0570878	0.168493	0.351642	0.412209	0.287227	0.285519	0.412093	0.319049	0.305983	0.243313	0.267838	0.314031	0.262193	0.191186	0.199586	0.260495	0.208205	0.262392
8.26_116	8.26	1252.37	116	3.32458	1.20831	2.56444	3.72681	2.98129	3.63635	3.03941	4.29424	2.30525	2.95702	5.59416	6.09637	3.72355	5.41764	2.45599	5.11904	3.2325	2.72158	5.25285	3.68835	2.45633	2.70104	2.92593	3.04037	1.26375	1.96066
9.36_204	9.36	1351.34	204	315.187	88.9434	140.161	334.05	246.588	113.874	307.421	134.728	32.846	298.623	299.74	250.375	301.73	224.573	282.075	289.45	394.832	330.036	332.404	185.645	204.106	208.435	207.97	203.412	216.146	207.412
17.97_174	17.97	2457.55	174	3.2576	3.82741	1.27145	1.80187	2.35743	1.44356	1.52552	0.713633	1.1679	0.80459	0.972164	0.375656	0.705021	0.951632	0.803572	0.592268	0.761395	0.80674	1.18614	0.798513	0.880991	0.731382	0.70732	0.845309	0.690489	1.13022
17.08_117	17.08	2173.8	117	87.5522	244.3	190.749	121.936	136.653	133.118	123.079	58.4042	365.984	98.4455	205.486	249.244	256.203	286.606	267.638	172.477	278.722	163.923	250.255	225.108	149.563	214.896	188.387	134.214	186.737	181.8
8.87_247	8.87	1306.83	247	30.6154	6.86739	2.12706	19.0319	18.8978	5.02196	16.1147	0.0795908	2.45049	33.7784	0.02181	42.9136	119.393	33.8998	101.056	97.0787	105.191	15.513	41.3145	0.53712	37.8927	39.1955	39.9633	39.5992	42.4318	39.557
18.47_361	18.47	2611.87	361	2.16527	1.60435	4.8338	2.1033	4.28181	1.31313	4.5652	6.60155	1.18366	5.69045	0.961937	1.66227	2.20083	3.69776	1.03852	1.45161	1.08809	1.32849	2.63687	0.855531	4.96778	1.90465	1.61801	4.27553	4.91004	1.54752
12.61_174	12.61	1667.58	174	38.0824	7.64147	9.04112	8.49747	13.6479	10.2746	15.9282	10.6932	17.8788	9.14193	10.0594	11.6935	8.00412	8.9333	8.16344	9.70233	10.0582	12.5782	7.43074	11.1328	5.63966	7.55749	7.88627	8.96026	13.1269	9.23982
19.16_132	19.16	2831.85	132	0.289039	0.601963	0.423748	0.454834	0.453674	0.345377	0.370207	0.257817	0.634744	0.637347	0.796646	1.0159	0.729701	0.760874	0.730753	0.699044	0.756293	0.424413	0.524427	0.643269	0.797772	0.765679	0.497431	0.556466	0.507647	0.477837
9.89_57	9.89	1400	57	51.535	79.2573	60.8535	42.3195	49.9031	69.4219	49.8484	37.2296	93.8391	25.2625	44.7063	47.0111	42.4636	48.5644	36.9853	37.3118	39.8354	51.2263	32.2915	44.0259	34.3902	33.8248	34.1354	32.5942	33.8101	30.3204
10.82_217	10.82	1487.06	217	0.516924	0.306878	0.40569	0.192431	0.184587	0.55903	0.585191	1.94967	0.26297	0.953141	1.09436	1.60612	1.35199	1.44363	1.04395	1.69079	2.54052	1.01223	1.1387	0.842119	1.05772	1.15038	1.1369	1.06421	1.06538	1.1275
9.62_117	9.62	1375.09	117	1.03002	45.9605	56.9533	0.687028	102.428	61.2151	0.524672	1.18716	18.3945	114.031	116.95	107.421	129.06	98.1713	121.645	117.09	0.770866	122.989	125.21	89.9534	0.466895	89.9569	0.568699	83.9461	87.2066	0.616122
8.66_117	8.66	1288.43	117	1.78312	1.07849	0.50029	7.62249	1.30439	1.50134	6.19131	0.765444	1.22729	4.88732	6.22669	2.36916	2.37482	4.06193	1.98699	4.0875	2.22444	3.0094	1.88569	2.2417	1.09898	1.75449	1.67488	1.60623	1.70813	0.969458
8.45_170	8.45	1269.95	170	3.23714	2.69356	3.51927	3.43392	5.08977	1.30941	2.09428	6.20739	1.08855	7.03915	1.50335	1.93498	3.95363	0.0705661	2.44027	2.45513	1.31252	2.74785	2.13647	2.31676	3.9154	3.48678	3.13017	3.02826	3.38036	3.09569
9.83_255	9.83	1394.42	255	4.86646	11.8145	9.98783	5.58981	9.83582	3.24744	3.65225	32.5224	4.38326	22.3614	10.9246	11.3458	14.2142	8.80099	10.6546	14.1949	6.18003	14.4752	10.9461	21.1327	11.0819	10.4239	10.7485	9.89664	10.7054	10.157
20.24_57	20.24	3120.12	57	0.160358	0.27777	0.367425	0.136196	0.380382	0.1781	0.44567	0.202576	0.219751	0.074537	0.204978	0.217481	0.100355	0.300708	1.26922	0.192108	0.149198	0.115866	0.507957	0.532564	0.198702	0.10131	0.236128	0.0905111	0.255468	0.300292
18.12_57	18.12	2500.13	57	28.2335	45.5618	31.1799	19.4132	51.6824	34.1469	77.4895	20.1702	78.6419	11.4257	26.6907	26.1781	23.4096	51.9122	58.813	20.5601	21.827	22.2284	82.39	64.2206	19.0151	33.411	64.7057	14.0247	49.6303	50.1775
8.8_57	8.8	1301.21	57	34.087	62.2989	44.572	25.1016	32.3501	50.9694	31.8259	20.8842	75.2286	15.1469	29.1518	30.8132	27.9288	33.0163	23.6481	26.9651	24.7186	31.3238	18.5739	29.2195	22.8384	22.3361	21.9494	20.9861	21.4908	19.6681
17.49_174	17.49	2264.08	174	0.666494	0.859421	0.812089	1.11732	1.07053	0.932652	0.930005	2.86052	0.780337	1.34558	2.34977	1.90717	2.55987	1.83801	1.76444	1.57724	2.3472	1.42663	1.69123	1.39586	1.23776	1.10613	1.3383	1.27367	1.32204	1.39167
16.94_202	16.94	2160.93	202	87.7897	9.60168	9.07226	99.6794	46.1869	10.5371	52.8593	9.26351	1.11215	58.6371	40.2177	23.0676	22.2347	17.3373	30.4705	17.7542	51.4404	32.4958	48.3776	12.9488	24.8105	20.9187	24.9038	24.6133	26.4612	33.5954
14.95_218	14.95	1930.59	218	268.138	43.8335	41.5968	315.471	165.243	60.6479	203.953	35.176	6.5981	262.881	216.851	165.557	241.638	126.56	251.979	220.311	366	165.692	203.452	106.609	134.465	115.552	134.604	133.913	101.278	141.672
6.52_57	6.52	1100.97	57	41.9605	60.1334	42.8285	31.6543	35.7658	48.5937	35.2598	31.1749	63.5264	20.5901	36.1378	35.0213	35.5286	37.3203	30.725	31.7203	33.5615	38.3324	24.6954	31.7721	27.6808	26.2586	25.9027	25.561	25.5619	22.9536
9.14_241	9.14	1332.01	241	3.05384	19.4228	22.8366	4.80034	14.1712	7.96051	6.81894	30.1296	7.61859	37.2679	19.8713	14.5531	25.0214	11.4787	17.2995	26.6652	15.0666	17.0311	23.621	68.3591	15.6256	17.1569	17.0929	16.9518	18.3317	17.4501
17.93_217	17.93	2443.67	217	1.4232	2.02038	1.01465	3.35819	1.83125	0.575311	1.28383	0.744405	0.288676	1.3925	1.18707	1.90977	0.231878	0.209632	2.25661	1.10383	1.64429	1.69789	1.65534	1.44694	1.29221	1.57121	1.18866	1.74585	1.18318	0.936339
15.58_267	15.58	2007.23	267	3.36037	0.219041	0.300796	3.01707	8.55301	0.213835	0.241234	1.61046	0.126897	11.126	1.1689	0.200293	2.53153	0.417651	3.1935	10.7851	8.76142	0.0790598	6.02803	0.473658	2.42988	2.61501	1.38218	1.92289	0.796375	0.969925
7.76_144	7.76	1208.42	144	723.18	201.567	239.248	725.847	557.535	321.951	562.289	160.811	93.9737	580.257	586.989	494.853	718.756	554.613	639.401	651.55	794.995	699.311	597.596	481.831	415.117	422.679	440.017	431.597	447.862	419.268
15.64_353	15.64	2015.56	353	0.257908	0.893666	2.31461	0.65023	4.93898	0.736137	0.528297	8.36528	0.43345	19.0006	0.631209	0.444267	6.54487	0.482467	4.29381	8.08074	0.870318	0.419493	2.08193	8.99073	4.94773	3.81398	4.36791	2.828	1.85627	5.6951
18.61_217	18.61	2655.14	217	0.703169	0.840125	0.72649	0.661931	0.549302	1.41791	0.421661	0.571483	1.7063	0.517636	0.306753	0.912755	0.443061	0.559094	0.59314	0.485719	0.367585	0.299534	0.649768	0.224748	0.588324	0.527508	0.272243	0.506946	0.109545	0.0545564
12.69_217	12.69	1675.59	217	0.399982	0.799486	0.660215	0.571874	0.558483	1.11232	0.204461	0.674382	0.933799	0.333853	0.646388	0.237394	0.246278	0.473147	0.107729	0.13634	0.264995	0.615197	0.147372	0.392256	0.704268	0.814873	0.841077	0.754045	0.980487	1.97227
13.39_292	13.39	1751.46	292	0.1782	0.127152	0.247397	0.24378	0.340433	0.25734	0.157939	2.43337	0.0213036	0.682013	0.794562	1.1515	0.441859	0.68171	0.684909	0.466746	0.643766	1.54896	1.49898	0.298348	0.615893	0.675879	0.612846	0.645028	0.723689	0.669275
12.13_217	12.13	1617.19	217	2.04146	4.52323	3.62203	3.14111	4.25983	7.39252	5.51362	4.83424	11.9276	3.52554	1.62232	2.41461	2.9634	4.14553	3.35946	4.31528	4.04887	4.71215	3.26592	5.07548	1.72452	2.35991	3.34797	3.72157	3.8946	3.96192
12.3_103	12.3	1635.45	103	4.67174	10.4134	5.14411	4.10626	7.07509	3.96978	5.30826	5.2204	5.44031	5.16417	10.3167	7.36683	7.83692	5.31958	7.27571	9.56732	4.0835	9.43126	8.55846	10.2692	7.8411	7.96799	7.59774	7.48381	8.08698	7.15442
17.07_204	17.07	2173.22	204	2.13614	3.14999	2.61312	2.7186	1.87318	4.81919	1.62675	0.707954	5.06442	0.880319	0.399404	0.74273	0.6837	0.179622	0.631115	0.438771	0.527598	0.832188	0.473569	0.573693	1.8768	1.93441	1.81102	1.70536	1.74121	1.67324
9.68_130	9.68	1380.75	130	0.0817085	0.808681	0.426823	0.03789	0.0381663	0.0751496	0.361918	0.349914	0.61825	0.129105	0.120505	0.301207	0.0446158	0.108355	0.0787903	0.0597317	0.0348812	12.3495	12.8728	0.171872	0.0814201	0.0653943	0.101381	0.0614451	0.0892079	0.0647754
8.25_146	8.25	1251.47	146	8.24283	11.6659	9.19097	7.14643	8.40132	11.6944	9.18878	29.1017	13.3511	4.85648	8.36605	3.34521	4.2562	6.19654	31.2957	17.4373	35.6195	4.60475	3.64192	4.33849	3.90857	3.84853	4.35944	3.79613	4.65813	19.5223
5.3_129	5.3	963.45	129	15.3806	20.9944	16.9321	13.2249	15.448	18.7364	15.8249	12.624	24.0337	9.67563	13.4486	14.0189	14.8322	15.4935	13.2317	13.7446	15.0099	16.2112	11.1634	14.4503	10.6291	10.9814	10.7608	11.0292	11.5857	10.185
5.38_58	5.38	974.21	58	43.6282	57.6878	46.8795	37.0184	43.1378	50.9647	42.2851	30.1306	61.8425	24.7385	40.1784	41.5438	42.5004	43.067	35.5636	36.3241	38.0377	20.3084	27.779	34.8372	31.2925	32.1847	30.8384	28.5585	29.7504	26.0198
11.92_200	11.92	1595.74	200	0.868557	0.117062	0.21939	0.535488	0.779132	0.105441	0.555292	0.569005	0.905374	0.855357	4.84409	0.86587	7.93228	6.61081	5.30072	6.08517	6.08826	3.10774	1.73228	1.60687	1.43514	1.35834	1.2504	1.4459	1.41223	1.45279
12.73_174	12.73	1679.82	174	9.32981	16.2537	11.749	9.47943	11.875	16.8998	12.488	6.76004	25.6683	7.78715	10.1994	12.5407	11.892	11.2664	9.69821	11.4207	12.1891	14.8337	9.45268	12.2125	6.73648	7.23129	8.32006	8.65112	7.0516	8.83268
9.41_174	9.41	1355.15	174	29.7338	0.134037	0.0441993	32.2988	0.0496537	62.9083	40.4915	0.113309	95.9381	22.8076	0.0894368	35.8585	36.0439	0.104658	0.0734063	35.825	35.5981	43.7451	27.7949	0.112457	24.4289	25.3209	26.5474	26.6556	28.7159	0.0613006
12.81_174	12.81	1687.99	174	0.340591	0.737863	0.597488	0.595644	0.693637	0.886728	0.833418	1.55518	1.46244	1.35209	0.270044	1.51699	1.26543	1.06351	1.24362	1.70905	1.45795	1.71216	1.11732	1.44033	0.677951	0.72964	0.992427	1.19503	1.20614	1.18053
5.87_152	5.87	1034.87	152	411.424	543.294	449.057	364.855	429.516	490.242	423.791	387.798	663.039	276.019	375.332	385.644	415.325	400.516	357.215	393.068	408.342	454.659	326.147	383.32	291.308	311.676	293.803	307.448	310.354	290.92
19.62_57	19.62	2964.37	57	5.61906	6.10341	3.81743	3.02958	2.56688	5.5677	4.61666	3.16617	4.47632	2.19609	1.58238	4.03578	4.0509	2.72779	3.04656	3.128	3.61435	4.19097	5.49925	4.94818	0.639034	3.81407	3.81347	2.52424	3.55549	3.15729
10.81_174	10.81	1485.93	174	3.4093	6.68775	7.06213	6.51877	8.46684	10.7086	10.1821	14.9282	20.2107	12.9505	9.81021	15.6346	13.8942	12.5579	12.3749	16.5617	15.6395	19.4368	12.5611	16.1891	4.32637	6.94579	9.2382	11.7813	12.4461	12.2686
10.46_128	10.46	1454.4	128	23.1197	3.13037	4.19927	34.8918	12.7098	5.04189	15.2941	0.156079	4.80835	0.754698	9.0804	3.28358	8.00433	1.75002	9.73279	8.26093	28.6951	2.43773	8.34223	1.95109	4.89597	1.33592	5.84279	5.32655	1.71623	7.62464
16.27_67	16.27	2096.81	67	1.52364	0.257251	1.73696	1.21219	1.52769	2.05335	0.184473	1.42674	2.82334	0.846102	1.49628	1.67063	0.864993	1.73805	0.153474	2.05338	1.72957	2.52169	1.48326	2.27892	1.15101	1.26555	1.39777	1.10937	0.084272	0.068735
5.19_111	5.19	945.77	111	15.4653	19.7524	15.6201	10.0792	12.7847	12.7103	10.0853	10.1602	15.2387	7.85784	12.9368	16.626	13.1165	13.7006	11.3024	10.7569	12.7924	15.7843	8.83611	12.6607	8.9933	10.6771	8.25747	7.60561	8.78607	7.17855
5.54_69	5.54	998.1	69	13.0403	16.534	13.6393	10.7384	12.5901	3.28521	12.8216	13.5799	3.46321	1.30307	17.1829	13.0909	8.93365	10.5665	5.81368	13.0365	6.68501	32.1083	8.54653	10.0106	4.01758	4.20683	4.41479	3.01401	3.91622	3.15874
10.37_350	10.37	1444.72	350	8.79461	6.05158	4.13308	4.74334	3.77333	2.49071	4.1981	3.62919	3.0532	3.1871	2.31526	1.03904	1.1109	1.31053	1.32136	0.997279	1.1525	0.515728	0.662454	0.977453	2.54544	1.49409	1.68573	2.04705	1.81143	2.20508
8.07_117	8.07	1236.16	117	4.76965	6.98889	3.22978	2.34271	2.39723	3.8685	4.49083	2.26318	5.55109	2.1859	1.14436	2.19802	5.25045	3.14164	3.66661	4.99254	4.39277	4.74994	2.74639	4.67328	3.44236	3.20662	3.61323	3.23683	3.01656	3.99084
18.13_204	18.13	2503.36	204	0.769356	1.50917	1.25099	0.501505	1.47958	2.3538	1.11507	0.753452	2.78956	0.242089	0.545767	1.18554	0.843537	1.01178	0.889332	0.167778	0.807071	0.94747	0.606734	0.77759	1.32613	1.70798	2.07316	1.3451	1.22497	1.19131
11.23_128	11.23	1526.97	128	0.137768	0.201187	0.194157	0.0937339	0.0923175	0.149185	0.243275	0.052514	0.145864	0.147548	0.244049	0.607304	0.289076	0.622698	0.459434	0.220111	0.216109	0.4703	0.575631	0.581834	0.232698	0.250365	0.228098	0.110519	0.249457	0.219735
18.9_406	18.9	2749.48	406	0.0885106	0.082811	0.0717478	0.142902	0.0765262	0.0693859	0.0990428	0.0261593	0.0579926	0.0412904	0.035421	0.0043825	0.0190676	0.0486315	0.0402497	0.0500967	0.0406597	0.0401016	0.0384791	0.000926243	0.118732	0.0800195	0.0810786	0.0794539	0.0778442	0.0822105
18.96_204	18.96	2771.11	204	0.210966	0.636424	0.0991292	0.029057	0.0510894	0.857506	0.0562443	0.347798	0.908194	0.357412	0.845097	2.18682	1.26709	0.255911	0.135233	0.853886	1.34257	1.09294	1.22708	2.64213	1.56185	0.342964	0.278239	0.19452	0.17728	0.24406
14.93_74	14.93	1927.08	74	24.0903	5.79345	5.61066	26.2153	1.81881	5.57511	17.1217	4.565	4.60951	19.9509	19.9926	16.6508	23.3244	10.8398	21.9147	20.9955	29.3857	15.7216	17.7605	19.5222	16.7851	15.2178	15.3883	15.368	12.2117	14.8584
14.35_174	14.35	1859.63	174	22.6362	0.992194	39.2598	21.6236	3.17735	2.85199	17.547	5.48018	6.70469	16.7172	2.48443	20.79	19.9057	17.4068	5.15832	22.0845	22.0181	32.8641	3.95563	4.38165	4.77493	17.714	3.66015	4.42126	5.98234	4.5625
10.42_174	10.42	1449.44	174	13.6951	20.5177	15.2584	12.383	14.4335	18.7251	14.9182	12.6851	25.9011	9.40328	13.5902	12.6282	13.3545	13.8682	11.7129	13.481	13.8724	15.4414	11.2539	14.4882	9.72254	9.54885	10.0413	10.228	10.5747	10.3454
19.87_204	19.87	3032.46	204	5.65766	0.891596	0.585549	1.80636	0.312592	0.746498	6.96921	0.356571	0.642987	1.17006	0.179843	0.111949	0.304765	0.148969	0.0885131	0.355949	0.143495	1.69764	1.23941	0.742385	0.740545	0.649316	0.680978	0.619807	0.559299	0.60846
5.48_57	5.48	989.85	57	37.9341	52.1795	41.2472	29.4275	36.2165	44.7465	33.8795	27.7004	54.7665	20.0365	34.1484	32.3365	36.9622	36.6304	29.4985	32.6308	31.1843	31.1523	24.8718	30.2014	26.9725	26.8966	26.0471	24.1792	23.7937	20.3966
19.16_204	19.16	2833.23	204	0.207941	0.351203	0.282344	0.33883	0.139754	1.3962	1.4383	0.406428	0.744079	1.29597	0.867733	0.335018	0.141796	0.201108	0.805324	0.746295	0.357077	0.708773	1.08013	0.506162	0.70004	0.559872	0.507853	0.610643	0.643166	0.64449
16.17_218	16.17	2084.88	218	4.28007	4.22834	4.22687	4.91083	2.65702	6.72158	2.5012	0.881694	6.45466	1.11798	0.335116	0.510592	0.524407	0.339137	0.307242	0.417572	0.383895	1.13692	0.667344	0.489094	2.67618	2.61439	2.7271	2.63057	2.88456	2.53897
16.33_217	16.33	2104.1	217	0.308309	0.369764	0.282084	0.288177	0.136723	0.199962	0.215692	0.0756007	0.646744	0.374249	0.500223	0.457548	0.823695	0.226857	0.1096	0.38389	0.163401	0.128233	0.365483	0.3755	0.356742	0.057779	0.406294	0.442624	0.516101	0.526495
6.35_297	6.35	1083.17	297	0.472334	0.711124	0.465909	0.353167	0.424094	0.491548	0.358842	0.302859	0.667607	0.241869	0.319253	0.368099	0.385239	0.493572	0.349322	0.357422	0.355922	0.395366	0.344327	0.441441	0.296686	0.301287	0.300876	0.285572	0.307487	0.285614
9.3_240	9.3	1346.17	240	0.502334	0.636788	1.0687	0.723649	0.755703	0.917973	0.916494	0.514186	1.09105	0.550975	0.489853	0.624059	0.587027	0.631334	0.553884	0.628547	0.664449	0.695901	0.711856	0.55298	0.349234	0.736253	0.57756	0.526418	0.558552	0.589663
11.23_174	11.23	1526.63	174	3.1815	3.74373	8.15694	5.88577	4.96885	12.3903	7.45236	13.2976	15.3501	2.83206	4.91216	22.7568	6.03661	11.0727	8.7942	7.14551	8.9745	23.4033	7.50653	8.52245	4.15439	9.13928	6.45339	5.54602	13.3848	5.74962
20.09_259	20.09	3086.51	259	0.370206	0.107997	0.366139	0.454346	0.525632	0.287997	0.795978	0.177748	0.358584	0.16197	0.533814	0.350436	0.391126	0.145264	0.631187	1.04988	0.450189	0.524655	0.459411	0.283279	0.393397	0.331254	0.302068	0.360835	0.318779	0.337828
15.06_217	15.06	1944.13	217	1.3759	0.851805	0.998234	2.51408	0.771845	0.489235	2.04943	1.16995	0.665863	1.8761	1.13956	1.04807	1.31162	1.33629	1.59411	1.77526	1.31665	2.43294	1.75465	1.30459	2.08167	1.50717	1.57674	1.86894	1.92688	1.95883
14.56_204	14.56	1884.17	204	1.64024	1.78113	24.6695	40.5319	19.3521	14.4876	36.3537	16.3721	10.9829	31.8397	18.9609	16.4351	31.4979	22.3532	29.9183	36.1077	0.877775	40.5535	30.313	16.0341	30.7421	30.6831	30.0032	29.759	32.1199	29.2933
9.86_239	9.86	1397.43	239	0.386999	0.836553	0.0114708	0.203685	0.216062	0.375635	0.218929	1.7965	0.512037	1.18263	1.4933	1.01282	0.574645	0.56541	0.545627	0.580845	0.635815	1.00259	0.612026	0.865413	0.319973	0.399337	0.310078	0.361323	0.383768	0.367694
16.15_173	16.15	2081.79	173	0.50031	0.36211	0.897023	0.544521	0.704577	0.496813	0.78901	1.86983	0.57115	1.30162	0.530711	0.566154	0.898427	0.914221	0.414018	0.676656	0.584924	1.57167	0.897763	0.494215	0.58316	0.564976	0.572611	0.771767	0.580843	0.646691
21.83_204	21.83	3418.72	204	1.71817	0.810806	1.06541	1.10077	1.05055	0.956214	0.504752	0.924969	0.693294	0.643542	0.175834	0.295746	0.155611	0.0996214	0.0650399	0.20801	0.148608	0.102934	0.0856097	0.153455	0.846227	0.697092	0.726906	0.458466	0.676493	0.914874
13.53_257	13.53	1767.14	257	0.64427	1.60174	1.85226	1.28598	2.25272	4.246	1.89756	1.46134	2.4005	0.786369	0.726232	1.4704	1.7215	2.06233	2.07292	3.4492	1.8978	1.46883	1.169	0.991328	0.435205	0.924738	1.6855	1.26706	0.977801	0.763798
14.88_205	14.88	1921.94	205	0.838524	0.385872	1.52818	0.631866	1.28068	9.24031	0.427898	15.4979	0.657303	3.40588	1.71427	1.39629	1.47402	1.10693	1.55558	0.888075	1.02655	1.17767	1.83989	1.32889	2.18906	2.05053	2.0218	2.11944	2.32592	2.11776
8.61_158	8.61	1283.93	158	2.35742	0.963981	0.912677	574.787	3.23488	221.468	424.438	37.4828	62.1262	5.42308	427.118	11.9801	3.39115	3.66208	2.43607	437.898	599.611	15.8849	7.9842	8.76921	2.77566	2.93616	2.49233	301.953	2.79348	3.00409
10.91_332	10.91	1495.45	332	0.0554513	0.132449	0.0561837	0.0440894	0.121898	0.401912	0.0475885	0.781725	0.526568	0.251688	0.0314532	0.00454184	0.0478714	0.0167513	0.0182903	0.0119051	0.054764	0.00545376	0.0255659	0.00756135	0.119833	0.0760336	0.102369	0.0910871	0.0870283	0.103282
16.84_299	16.84	2151.01	299	0.319634	0.310235	2.10553	0.30261	1.39072	0.706438	0.45793	12.5165	0.712277	4.45573	0.982838	0.376659	0.732717	0.510316	0.480321	0.62718	0.50821	0.863455	0.574387	0.742011	1.18174	1.52583	1.22348	1.20553	1.43997	1.28445
5.13_171	5.13	938.3	171	1084.26	1030.42	957.526	747.867	742.43	696.739	1038.47	1346.14	827.045	471.427	804.137	1041.64	909.144	672.011	807.613	697.008	891.516	1002.05	541.896	636.755	705.296	831.269	598.129	628.112	655.129	583.17
7.8_102	7.8	1211.81	102	1.91793	3.641	3.12745	2.03874	2.41947	3.45783	2.48314	2.40291	4.52979	1.21266	1.80347	1.76839	1.8391	2.13462	1.63395	1.66276	1.71371	1.56285	1.34521	1.81528	1.31025	1.30807	1.51036	1.49057	1.50748	1.56184
12.4_58	12.4	1645.45	58	9.34848	14.114	11.3945	8.46284	9.80952	14.1142	8.81494	9.76927	19.1698	6.48447	16.0741	16.4911	15.2827	14.659	12.8753	13.2908	14.5604	15.0214	10.5526	12.7592	9.93287	8.82899	9.07662	8.88125	9.72406	7.97905
15.72_174	15.72	2025.4	174	6.07078	1.15305	1.70352	10.4553	5.47898	1.34573	5.93451	1.12465	1.29311	6.43552	7.55944	6.17005	5.68193	4.50493	5.84528	5.62835	6.36059	9.0853	8.12933	4.61439	4.23648	4.01964	4.04608	4.32349	4.41322	4.40916
15.31_174	15.31	1973.91	174	14.9324	3.09461	5.57077	22.2029	12.0469	1.32148	13.3878	2.05485	0.840592	17.2955	12.296	7.37853	4.42527	2.68272	6.62824	8.36475	8.57563	7.83399	8.0224	8.61604	6.05009	5.50292	6.3581	6.30497	5.90999	6.68398
13.48_174	13.48	1761.14	174	4.47257	1.07941	1.94896	3.10156	1.8572	1.05859	1.74889	0.545193	0.729513	1.93626	6.8448	11.845	3.57888	15.7049	4.1258	2.80279	4.55356	16.7385	13.4745	17.3272	3.80899	3.46783	3.68443	3.9147	4.35968	3.92523
8.78_99	8.78	1299.14	99	3.315	4.03204	3.14734	0.787587	3.30946	4.10376	3.77548	1.92255	5.46971	0.176773	3.33358	3.12356	2.5597	3.22328	0.647081	0.914729	0.849115	0.956921	0.149941	0.0900393	2.55867	2.58927	2.32551	0.159371	1.92064	2.2041
8.82_341	8.82	1302.16	341	0.302463	0.455042	0.321292	0.161188	0.242398	0.390006	0.131798	0.158314	0.708628	0.113127	0.144001	0.195656	0.213484	0.310381	0.0696731	0.252451	0.158608	0.21827	0.225616	0.258927	0.166674	0.137961	0.137333	0.123003	0.232758	0.150018
18.61_57	18.61	2653.45	57	4.89388	4.93741	2.33901	2.86028	2.69575	2.82979	5.10197	0.208941	4.02908	0.280939	4.07625	3.41183	1.31524	1.91882	2.42582	3.10174	1.31012	0.780151	6.4048	4.28856	1.83316	3.06172	4.10406	1.76293	2.92476	3.27879
19.97_57	19.97	3056.87	57	0.0695364	0.346046	0.29812	0.114792	0.374473	0.303259	2.40927	0.057061	1.6568	0.052021	0.268414	0.0767756	0.157378	1.24255	1.80904	0.093585	0.158993	0.0686186	3.31763	2.72812	0.12107	0.424412	1.92269	0.0797102	1.3518	1.60569
14.69_57	14.69	1898.78	57	42.1487	68.0923	47.9306	31.6979	41.4443	57.7564	36.6755	32.0198	77.8755	19.1882	39.6247	39.9508	38.428	41.1185	32.3486	33.9176	35.2847	39.1687	22.7886	35.0915	26.8685	26.4937	26.2072	24.6459	25.0523	22.8568
16.28_57	16.28	2099.07	57	37.9014	50.5958	47.4311	32.0076	39.7703	48.7449	32.4069	30.4926	63.5796	17.2736	41.7574	39.8533	41.0599	44.931	35.5097	38.5795	38.3858	44.1121	25.9744	38.7056	26.8661	26.939	26.0963	24.6172	25.5849	23.2731
7.67_57	7.67	1199.98	57	47.2395	65.0414	51.2244	40.0759	45.2801	56.7332	44.2115	35.5826	70.9899	25.4075	42.665	44.3877	45.1384	47.3618	38.3141	41.0528	40.9364	47.1513	31.5361	38.7372	33.2325	33.0669	33.098	31.575	32.3001	28.8065
16.66_174	16.66	2134.13	174	1.20654	0.182692	0.83326	2.52371	2.06593	0.36585	1.00657	1.34432	0.207741	4.03025	4.35346	2.65945	4.11374	3.4234	5.36677	3.75524	6.6171	4.30331	4.9669	2.21854	2.49898	2.4216	2.24957	2.45163	2.16622	2.35411
7.42_110	7.42	1178.83	110	40.1979	58.4981	43.2183	36.915	40.609	51.1201	39.6869	29.7761	64.2633	21.9552	31.8653	38.7861	38.1466	41.9151	32.5304	36.2537	34.6625	38.1943	27.554	32.0938	27.0031	27.6618	28.9409	27.5013	28.9348	25.9796
9.95_174	9.95	1405.44	174	33.0991	51.9158	39.4212	30.9383	36.2117	49.991	37.9318	29.422	72.3505	21.7315	33.1695	33.3951	32.6373	36.3964	30.9243	31.7951	34.7431	40.0613	27.8095	36.655	24.2773	24.2187	25.4776	25.6462	27.3204	26.1777
7.47_151	7.47	1182.54	151	40.6244	51.1764	35.8624	26.9353	28.2973	32.1584	18.7879	16.1226	33.5101	10.3424	28.1591	29.5877	27.4433	27.9252	20.9062	20.7526	18.2369	20.1508	13.5658	15.6738	27.3927	23.497	19.2229	15.3746	14.2263	11.2125
18.75_57	18.75	2698.27	57	22.8926	40.3161	24.194	13.8874	48.0781	24.9295	79.9108	14.787	71.9597	8.33586	19.5712	19.9805	17.2275	51.4545	58.8992	17.6016	16.1296	19.1247	88.064	58.5522	16.0405	28.617	62.2788	10.5192	46.8044	47.953
10.95_57	10.95	1499.14	57	56.3646	81.4479	62.6987	45.2654	53.7118	69.7712	53.5828	38.7102	91.3193	27.8517	50.4138	49.0948	51.3604	54.1502	43.9698	47.3606	46.6535	55.5028	34.893	46.5159	38.4222	38.0125	37.7058	35.6809	36.9953	33.5077
12.77_417	12.77	1683.41	417	0.0138204	0.0801468	0.00552977	0.0171899	0.0215798	0.0124	0.019805	0.189326	0.0048226	0.0354723	0.292496	0.0443659	0.612264	0.0264303	0.502097	0.667727	0.498433	0	0.0109204	0.00769479	0.0405114	0.0759931	0.0825567	0.0954502	0.11083	0.106809
5.43_117	5.43	981.67	117	0.541651	0.686468	0.647727	0.494619	1.25266	0.738687	0.206871	5.3028	0.76919	1.40643	0.313357	0.734603	0.669382	0.612512	0.347211	1.3569	0.379413	0.710931	0.324583	0.370029	1.01036	1.37457	1.04233	1.02037	1.1	0.873889
9.26_174	9.26	1342.67	174	7.6797	13.0713	10.6107	8.07749	9.63466	13.0596	10.0083	7.52015	19.1166	5.72326	8.86177	8.52118	8.9664	9.7044	7.90561	8.60731	8.73548	10.4292	7.19076	8.89336	6.0569	6.37889	6.45463	6.4635	6.86034	6.47875
12.53_174	12.53	1659.94	174	2.42467	5.61828	3.93001	1.93486	4.01502	5.95335	4.724	3.30723	9.00381	79.3394	2.22568	3.94338	4.8767	3.52774	2.14469	1.37812	3.84253	4.66215	3.50458	4.18582	2.0815	2.3969	2.44887	2.45981	2.83591	2.48906
8.78_75	8.78	1298.81	75	21.9537	16.7007	24.376	16.9079	16.6145	16.8294	11.0738	10.5992	9.40536	7.57637	20.9498	21.5871	24.1086	19.3008	21.4653	19.1751	25.5863	22.4849	7.77525	9.19798	5.37535	5.4141	6.22193	12.0323	11.4888	10.8101
12.97_103	12.97	1705.65	103	1.70007	1.91004	1.87097	2.03715	1.76207	2.28351	1.6386	8.24954	1.72644	2.7622	1.35966	1.69838	1.80624	1.41374	1.87754	1.94179	1.99499	1.57764	1.47689	1.47294	2.46246	2.19773	2.47457	2.3463	2.09714	2.1697
12.97_217	12.97	1705.64	217	1.16657	1.37414	1.13902	1.23042	1.29782	1.79585	1.24733	8.4257	1.34146	2.09569	0.932717	1.46239	1.06329	1.18512	1.1941	1.43765	1.07047	1.4079	1.24128	1.26671	1.80761	1.84822	1.82272	1.78912	2.03961	1.8255
19.04_389	19.04	2795.15	389	0.0149864	0.0317998	0.0312288	0.0138305	0.0135018	0.0151402	0.00595287	0.0465063	0.0168067	0.0430132	0.0170114	0.0807101	0.0525935	0.00993686	0.00857932	0.065058	0.0490567	0.0523101	0.0481848	0.0604998	0.202444	0.173415	0.157022	0.0163145	0.158029	0.0186115
18.95_319	18.95	2766.23	319	0.289361	0.264599	0.0737499	0.421461	0.176562	0.115551	0.271221	0.240785	0.400928	0.282021	0.485909	0.47573	0.20245	0.234223	0.200168	0.302158	0.202156	0.348705	0.385188	0.372539	0.294291	0.264732	0.180719	0.276239	0.29267	0.238022
18.56_160	18.56	2637.41	160	0.359664	0.368211	0.437299	0.569677	0.376684	0.478159	0.514198	0.115799	0.329997	0.0571813	0.15793	0.361822	0.144082	0.274598	0.231064	0.221508	0.246735	0.227121	0.26332	0.11162	0.370171	0.438313	0.325739	0.308114	0.304291	0.312533
18.18_273	18.18	2519.54	273	0.459981	0.31145	0.265875	0.939202	0.274338	0.883287	0.409125	0.0723922	0.716514	0.12462	0.135382	0.144639	0.0660231	0.126673	0.285802	0.313179	0.141147	0.11764	0.091974	0.098241	0.378837	0.374669	0.376746	0.341564	0.354779	0.329411
18.44_57	18.44	2600.04	57	23.5954	40.2555	26.1933	15.4903	49.4186	27.35	82.7537	16.7484	74.0651	9.50623	23.8232	23.2597	19.8734	54.1876	62.468	17.8869	18.2733	19.4832	86.3598	69.3484	16.9014	30.8692	63.3321	11.371	48.967	50.6592
8.95_130	8.95	1314.05	130	19.6698	28.6874	20.7049	16.192	18.2004	25.299	18.3689	6.80854	23.5963	9.80687	8.71837	3.56165	5.11388	7.37438	6.79382	5.09397	6.35842	2.86093	4.09551	5.05109	7.55111	5.53708	8.26723	7.60872	7.17898	7.49447
13.71_81	13.71	1786.3	81	0.718593	1.52194	1.35268	0.688908	1.41611	0.111128	0.101996	5.44787	0.149476	3.03092	0.743314	1.19178	0.920464	1.60721	0.853954	0.624019	0.525523	2.52499	0.616686	0.680285	1.87404	1.40783	1.68566	1.32159	1.29679	0.803869
14.99_174	14.99	1935.76	174	2.62481	0.969793	1.76758	4.70068	2.47374	1.19837	4.31285	1.40697	0.910191	4.33621	4.12284	2.6973	2.47213	1.59397	2.44599	3.4381	3.30007	3.20664	4.7095	3.72199	2.36105	2.22265	2.32032	2.50706	2.6441	2.65453
15.19_174	15.19	1960.15	174	0.339675	0.352327	0.653143	0.282842	0.512802	0.827813	0.28541	0.205047	0.853225	0.529699	1.05022	0.755057	0.390838	0.463297	0.330587	0.414418	0.977696	0.597538	0.278601	0.334191	0.811865	0.757016	0.733135	0.786189	0.682457	0.902427
13.23_217	13.23	1734.32	217	0.61914	0.814188	0.602347	0.676451	0.470778	1.52411	0.973655	2.8561	0.853301	0.324323	0.814031	1.19345	0.903898	1.461	0.287236	0.34837	0.550396	0.603225	0.674351	0.195726	0.437478	0.567292	1.5449	0.39684	0.605463	0.540013
9.18_72	9.18	1335.17	72	0.394536	2.06993	0.379207	0.482452	0.255792	0.369073	0.263872	3.59858	0.884393	3.55086	0.115408	0.537609	3.35185	0.283998	0.39671	0.517762	0.221896	0.297808	0.176977	0.256777	0.123254	0.208191	0.180491	0.338352	0.206944	0.141277
13.98_103	13.98	1818.1	103	8.36062	8.42941	3.8475	14.7019	6.89434	0.476551	8.4397	0.422064	0.380333	1.94808	0.696082	0.494179	0.740724	9.93671	0.276037	13.0175	2.77741	0.811943	0.744174	0.994093	5.30834	5.40648	5.36087	5.31017	5.67299	5.04381
17.94_218	17.94	2450.16	218	0.485309	0.199471	0.355259	1.06287	0.870185	0.378715	0.438475	0.496339	0.267136	0.0676751	1.23995	1.03067	0.61241	0.329268	0.592309	0.244177	0.303339	1.09735	0.574926	0.595969	0.752277	0.277476	0.279544	0.326781	0.489212	0.462113
15.65_353	15.65	2016.6	353	0.338635	1.60087	5.15292	0.570584	3.28708	1.51267	0.528297	8.37438	0.43345	18.4421	1.18207	0.575891	6.59855	1.34178	3.52382	9.78336	2.7731	0.315733	2.10162	5.86652	3.68723	3.81398	4.36791	1.83598	5.11567	4.37041
12.29_103	12.29	1634.58	103	4.67174	10.3556	5.14411	4.10626	7.04459	3.96978	5.25289	5.23024	5.11129	5.14681	3.8661	7.40772	7.91373	5.26425	7.34203	9.47957	3.67578	9.40668	8.53416	10.2587	7.6724	7.79014	7.56451	7.31343	7.98591	7.07396
8.72_341	8.72	1293.62	341	1.80699	3.6145	2.71867	2.2577	2.81068	3.84574	2.30862	0.776877	6.33827	1.42537	1.78379	1.8579	2.36507	1.99217	1.5798	1.25004	1.26546	5.98017	3.03291	2.18651	1.31847	1.23627	0.999246	1.01359	1.01451	0.842195
15.21_204	15.21	1962.62	204	1.54182	1.06154	2.06188	2.55627	0.994589	1.17298	1.66214	3.34727	1.26588	1.17066	1.88415	1.40369	1.01775	1.44634	0.919918	0.979967	1.11074	4.23632	1.26906	1.33503	1.67291	1.49056	1.34291	1.29083	1.10461	1.02501
20.86_255	20.86	3252.16	255	0.172144	0.452273	0.126215	0.128199	0.0984659	0.121984	0.1298	0.116703	0.57687	0.460445	0.528856	0.795581	0.935348	0.96264	0.999801	0.919712	1.0334	0.286568	0.31168	0.623059	0.631426	0.430492	0.343376	0.539029	0.477808	0.467338
10.01_130	10.01	1410.61	130	4.49977	4.87971	4.25073	4.22387	4.10626	4.01406	4.1334	1.79153	2.46144	3.11781	2.9288	1.10258	1.97367	1.24267	1.91472	1.19539	2.77512	1.20235	1.42576	1.3657	2.40819	1.87636	1.797	1.81108	1.58699	2.65886
10.01_229	10.01	1410.84	229	0.627272	0.508176	0.586409	0.749896	0.637015	0.64064	0.698845	0.893443	0.755945	0.745742	0.644002	0.60841	0.453555	0.55837	0.541586	0.626377	0.756828	0.764119	0.5758	0.635314	0.433862	0.601553	0.56711	0.501041	0.571369	0.595269
10.03_258	10.03	1413	258	4.58938	6.39289	5.1754	3.92879	4.77112	6.33316	4.84335	4.02642	8.44333	2.95014	3.88786	3.6535	3.84661	4.28197	3.45699	3.90539	4.09085	4.93951	3.24353	4.33487	2.98275	3.06604	3.08851	3.26688	3.33352	3.23897
10.04_503	10.04	1413.72	503	0.0606089	0.0747579	0.0640262	0.0388288	0.0528578	0.0804657	0.0541364	0.0493779	0.109748	0.0297614	0.0382569	0.0670429	0.0413517	0.0447828	0.0355897	0.0510874	0.0440669	0.0457404	0.046301	0.0747558	0.0509213	0.0411812	0.0339269	0.0315415	0.043025	0.0365406
10.05_401	10.05	1414.68	401	0.103349	0.159225	0.0689086	0.0674869	0.0964797	0.132989	0.123456	0.0672643	0.20653	0.0419164	0.0393582	0.0568903	0.0655699	0.0710243	0.0642159	0.0720198	0.0653427	0.0666206	0.0758248	0.078818	0.0494794	0.0513601	0.0505321	0.0555401	0.0610787	0.0603645
10.09_118	10.09	1418.43	118	15.1212	21.5196	20.3199	12.5869	23.581	21.91	21.3295	18.8501	27.0741	9.31599	19.5727	13.8196	25.9042	15.3905	17.1071	15.3537	24.7052	12.8433	12.7482	16.0231	13.4242	17.1067	20.809	18.6118	14.3959	19.0247
10.15_194	10.15	1424.26	194	0.929846	1.97147	1.49374	1.40405	1.40315	2.14954	1.1321	2.00854	1.71126	2.27851	1.66373	1.85764	1.38091	1.40496	1.26247	1.77792	1.47495	1.20378	1.02099	1.00247	1.22816	0.90713	0.984764	0.995586	0.981354	0.975798
10.16_174	10.16	1425.25	174	25.9765	40.4229	32.4122	24.8686	29.795	40.2762	30.7972	25.3125	58.0889	18.6353	26.1466	25.3951	26.8878	29.0169	24.4481	27.0045	27.37	31.9647	22.1238	28.6661	19.099	19.3759	20.2093	20.535	21.933	20.7083
10.18_201	10.18	1427.03	201	0.140673	0.0893355	0.247399	0.155477	0.175491	0.195745	0.166443	0.374093	0.0651897	0.352883	0.299444	0.183757	1.12927	0.406486	0.615141	0.581625	0.50977	0.429598	0.292137	0.353145	0.114377	0.188	0.160192	0.154421	0.132854	0.150555
10.22_540	10.22	1431.16	540	0.0701961	0.119351	0.0636843	0.0474743	0.0539174	0.0702978	0.0675488	0.120276	0.133223	0.0509854	0.103281	0.0924609	0.0733957	0.0694661	0.0648801	0.0536405	0.0556903	0.120446	0.064777	0.0851054	0.0732156	0.0563643	0.0433169	0.0536683	0.0560252	0.0396183
10.23_142	10.23	1431.64	142	1.28745	0.772276	1.01754	0.117072	0.929621	1.01677	1.03236	0.504199	0.87629	0.838027	0.145388	0.53119	0.519858	0.42515	0.68003	0.475927	1.15	0.578677	0.529623	0.533733	0.685356	0.648422	0.76925	0.600653	0.478771	0.816309
10.26_102	10.26	1434.4	102	4.34694	4.06723	2.39569	2.20207	2.00218	2.32087	1.905	0.282864	1.33174	0.233283	0.907152	0.208699	0.278892	0.204522	0.471554	0.156511	0.196748	0.16104	0.100471	0.0877563	1.0764	0.565232	0.631218	0.256409	0.227041	0.240977
10.26_216	10.26	1434.64	216	0.247432	0.0640894	0.12507	0.350395	0.264381	0.121375	0.24333	0.271704	0.0358713	0.370645	0.564963	0.240627	0.505342	0.382347	0.447673	0.303161	0.574812	0.33828	0.430297	0.177683	0.573407	0.592089	0.489997	0.468542	0.540728	0.498473
10.27_327	10.27	1435.37	327	0.336189	0.449376	0.403003	0.306178	0.281665	0.443615	0.369335	0.348949	0.699437	0.255746	0.301862	0.427079	0.323465	0.286303	0.21016	0.335221	0.344749	0.403903	0.294334	0.305482	0.270043	0.337643	0.236795	0.183358	0.272385	0.262107
10.28_144	10.28	1436.08	144	1.4482	3.30385	2.17774	1.83845	1.61396	2.71772	1.9963	1.15838	2.62175	1.49374	1.67338	0.538083	0.924322	0.6572	0.851911	1.05085	0.903787	1.14095	0.626737	0.386989	1.32752	0.937861	1.17154	0.523993	0.695528	0.923025
10.28_401	10.28	1436.8	401	0.248281	0.430676	0.28738	0.226752	0.285275	0.274665	0.085067	0.344841	0.455727	0.192875	0.247803	0.229791	0.283676	0.238375	0.214125	0.101776	0.0559669	0.348358	0.213444	0.308269	0.206463	0.187458	0.19303	0.172159	0.189773	0.216601
10.29_402	10.29	1437.57	402	0.089647	0.129519	0.0849476	0.067074	0.0657046	0.0770734	0.0752111	0.0127393	0.189967	0.0833081	0.0750722	0.0846134	0.10162	0.0994667	0.0751554	0.062703	0.09157	0.0890164	0.102295	0.0769406	0.0890663	0.0692287	0.0649907	0.0549484	0.078739	0.0758266
10.3_103	10.3	1438.49	103	1.08542	1.67346	0.151355	0.0991183	0.214516	0.198743	0.10495	0.578749	0.206642	0.459971	3.88385	4.52031	7.21363	3.14092	5.64548	4.26147	5.12405	2.47679	0.445855	0.726117	1.98477	2.03369	2.12965	1.69734	2.07965	1.77235
10.32_174	10.32	1439.73	174	3.99723	5.9753	4.39045	3.4598	4.23328	5.4395	4.22646	3.61287	7.67954	2.57281	4.11276	4.12508	4.24595	4.85358	3.95926	4.17116	4.43933	4.70455	3.19676	4.09943	3.10626	3.02943	3.08755	3.04743	3.39036	3.24775
10.34_205	10.34	1441.85	205	1.48254	0.746912	0.360924	0.312386	0.346569	0.469113	0.326999	0.410354	0.47421	0.324217	0.226893	0.327373	0.394869	0.384389	0.289812	0.37335	0.329963	0.488951	0.337689	0.269362	0.40925	0.420598	0.466657	0.423054	0.485795	0.401777
10.35_125	10.35	1442.61	125	0.87826	0.379557	0.75487	0.805303	0.730035	0.455058	0.786246	0.600528	0.145904	0.67804	0.788695	0.401596	0.610255	0.803923	0.582336	0.231258	0.559046	0.481361	0.378894	0.506784	0.61732	0.706293	0.549874	0.50545	0.616374	0.587715
10.36_272	10.36	1443.92	272	0.79494	1.06716	0.809803	0.691016	0.88244	1.07623	0.846577	0.663697	1.30343	0.563952	0.624522	0.572045	0.649221	0.698716	0.653796	0.76689	0.802892	0.725246	0.609364	0.717361	0.519467	0.483935	0.573283	0.533514	0.547428	0.565948
10.4_327	10.4	1447.43	327	0.342313	0.415477	0.359255	0.28033	0.319262	0.330415	0.335467	0.430233	0.659386	0.235965	0.343719	0.345861	0.330765	0.308476	0.355434	0.363735	0.33972	0.472259	0.299821	0.350072	0.244593	0.274362	0.202678	0.239564	0.253316	0.245571
10.4_503	10.4	1448.31	503	0.155772	0.193985	0.128799	0.127431	0.138409	0.150398	0.148065	0.214364	0.2575	0.117166	0.164761	0.147067	0.140636	0.129059	0.109286	0.161246	0.152156	0.195809	0.133963	0.144692	0.106146	0.117087	0.0949661	0.108357	0.12575	0.113998
10.48_156	10.48	1455.44	156	0.0849932	0.293468	3.59543	2.96995	4.11261	5.48751	5.06873	8.91025	9.8443	6.3358	5.14003	8.77044	7.3561	6.51278	7.28317	8.09462	8.2887	10.3891	6.63433	8.37394	2.56013	3.31568	5.06196	6.15827	5.95434	6.4099
10.5_285	10.5	1456.53	285	0.37378	0.496169	0.242367	0.252771	0.244333	0.423352	0.309352	0.230147	0.540107	0.172675	0.273617	0.243021	0.240359	0.300018	0.203608	0.268743	0.252032	0.21995	0.220881	0.280065	0.195057	0.165762	0.179403	0.155687	0.209048	0.230321
10.51_272	10.51	1458.2	272	0.371309	0.512067	0.405341	0.284532	0.387004	0.471268	0.395048	0.329193	0.671533	0.228789	0.320028	0.316467	0.358167	0.352231	0.285929	0.38924	0.318195	0.382535	0.266119	0.348889	0.252067	0.255295	0.246504	0.23685	0.2668	0.263309
10.52_204	10.52	1459.14	204	4.61519	2.3242	2.87041	5.93163	3.96783	1.70338	3.92119	1.0831	0.0864515	2.98076	4.58288	2.40729	2.64915	1.8473	2.80203	3.29755	4.30825	2.46225	2.60677	1.64511	2.29518	2.07749	2.31156	2.20267	2.11658	2.62503
10.54_231	10.54	1460.51	231	0.101595	0.14762	0.150753	0.16084	0.148797	0.163755	0.0973212	0.4403	0.3131	0.0932506	0.180168	0.184757	0.107033	0.131207	0.149643	0.0961324	0.118754	0.115605	0.117504	0.13478	0.198727	0.152866	0.158294	0.139064	0.142674	0.112078
10.57_254	10.57	1463.53	254	0.847667	0.145684	0.136142	0.59766	0.122199	0.26213	0.146827	0.943457	0.0551564	1.00986	0.129367	0.423751	0.203382	0.20395	0.205952	0.190994	0.476572	0.0497261	0.297871	0.115383	0.190027	0.254358	0.137499	0.120661	0.0690725	0.0961548
10.59_132	10.59	1464.94	132	0.968803	1.23452	1.11817	0.837284	0.87472	1.33354	0.896772	0.872379	1.87222	0.53993	0.768629	0.733884	0.971157	0.899754	0.673373	0.353049	0.614954	0.217808	0.631489	0.675917	0.768978	0.618534	0.65902	0.518522	0.534786	0.621457
10.64_155	10.64	1469.5	155	4.21468	1.85353	2.49476	4.94971	3.89984	3.13544	7.13143	1.0193	1.23776	2.66674	2.05314	1.64613	3.74572	2.36151	3.09536	3.1656	5.35599	1.75857	3.53183	1.84358	1.46021	2.55443	2.63124	1.99414	2.4972	2.40321
10.64_246	10.64	1470.38	246	0.326338	0.445485	0.264762	0.387388	0.269144	0.210761	0.235961	0.152983	0.187128	0.16885	0.288911	0.19839	0.371904	0.34759	0.253903	0.194144	0.239416	0.233687	0.250569	0.214327	0.232255	0.271077	0.241968	0.188893	0.276686	0.211737
10.65_168	10.65	1471.31	168	1.56922	2.43581	1.29539	1.40232	1.69083	2.16481	1.6706	1.4099	3.10473	0.978495	1.4506	1.49141	1.63493	1.87126	1.35537	1.41539	1.70829	1.63532	1.18156	1.50934	1.16379	1.26345	1.14775	1.12483	1.1173	1.11092
10.67_322	10.67	1472.65	322	0.559376	0.649786	0.553597	0.457912	0.522992	0.591132	0.558695	0.414939	0.616817	0.3321	0.464748	0.296614	0.414513	0.366403	0.401476	0.406682	0.49963	0.34582	0.376886	0.326383	0.354839	0.342317	0.35192	0.295667	0.32612	0.386876
10.68_269	10.68	1473.98	269	0.125226	0.0516756	0.0620884	0.200709	0.0756557	0.0483253	0.117175	0.0411828	0.0429633	0.158909	0.21424	0.247005	0.073996	0.123686	0.0880752	0.123239	0.215036	0.224136	0.158888	0.0375435	0.050955	0.0897811	0.104172	0.0712058	0.113413	0.138979
10.68_274	10.68	1473.48	274	0.313107	0.455413	0.345691	0.249263	0.30242	0.453348	0.29517	0.34022	0.652525	0.235981	0.30483	0.279963	0.292194	0.299009	0.261541	0.311577	0.284996	0.378594	0.233351	0.313706	0.216134	0.228073	0.22378	0.221919	0.243569	0.225305
10.69_239	10.69	1474.18	239	0.0862566	0.120781	0.121115	0.132279	0.126239	0.092261	0.111845	0.0999512	0.0451891	0.0913465	0.113906	0.169857	0.0238322	0.122867	0.115421	0.145708	0.130743	0.0400324	0.148508	0.130147	0.094252	0.105426	0.119437	0.0729061	0.13425	0.0728585
10.72_262	10.72	1477.94	262	0.0970921	0.0116512	0.00818215	0.084501	0.0121656	0.0124197	0.0667183	0.00643903	0.0359665	0.0209175	0.0700168	0.0156141	0.0106028	0.0288687	0.0154887	0.00832192	0.0477994	0.029364	0.00784225	0.0235915	0.0139979	0.00915444	0.0119612	0.0339433	0.0167817	0.0116455
10.74_100	10.74	1479.14	100	1.61133	1.75227	2.10586	1.70556	1.69117	2.24096	1.84912	0.2156	0.965164	2.04702	1.43684	1.50593	2.12807	2.32968	2.00791	2.3682	0.205547	2.30065	1.93366	2.4552	1.30124	2.2239	1.5099	1.6503	1.58668	1.70389
10.78_131	10.78	1483.34	131	0.547245	0.803299	0.379929	0.632369	0.455461	1.28424	0.528392	1.28047	2.32633	0.816483	0.616146	0.521061	1.19564	0.865286	0.318917	0.475459	0.558693	0.333235	0.345756	0.494985	0.871681	0.807068	0.805236	0.851216	0.887087	0.773221
10.78_156	10.78	1483.02	156	19.4305	8.97521	0.119987	11.3837	8.95413	5.88877	1.15491	0.0670782	0.489013	3.41641	10.323	12.8734	10.4004	4.41981	0.15955	27.0377	5.9493	5.19855	7.98875	22.2243	5.41889	4.71586	4.61846	4.65903	0.0157184	0.0261691
10.79_145	10.79	1484.11	145	1.9873	3.09389	2.58413	2.01314	2.1883	3.13159	2.35921	1.78336	4.25245	1.38067	2.06817	2.17631	2.32035	2.36295	1.94419	2.10805	2.2809	2.71326	1.73619	2.38368	1.65906	1.70713	1.65726	1.73376	1.81212	1.67514
10.82_155	10.82	1486.94	155	8.86938	8.68924	2.82672	2.02953	2.12506	3.51492	0.271077	3.43273	0.409185	3.78583	6.96898	1.79025	1.72639	7.01841	1.64311	4.45248	3.76854	2.69839	2.12371	2.06315	3.15394	7.60712	2.55659	2.02085	3.48435	4.07933
10.84_144	10.84	1488.76	144	0.553058	0.27537	0.431393	0.865676	0.55759	0.229131	0.685885	0.309379	0.207053	1.07889	0.74209	0.539517	0.765774	0.553779	0.825146	1.22804	1.35816	0.999147	0.835424	0.916011	0.364677	0.457085	0.567224	0.791952	0.748244	0.78681
10.84_245	10.84	1489.15	245	0.557219	0.606096	0.509267	0.443706	0.468038	0.700169	0.60745	0.330047	1.20601	0.371238	0.253805	0.254556	0.299756	0.338779	0.254311	0.372431	0.356321	0.36669	0.366713	0.443375	0.288048	0.290972	0.256004	0.253238	0.311718	0.323152
10.85_98	10.85	1489.97	98	4.12923	6.04242	4.64092	3.82534	4.20406	5.52274	4.16797	3.79395	6.60283	2.87321	3.85707	3.22639	3.89563	3.89176	3.20952	3.29511	3.35471	3.83796	2.64988	3.45613	2.77906	2.86118	2.6809	2.80671	3.07682	2.87407
10.86_312	10.86	1491.11	312	0.157976	0.246617	0.192965	0.136202	0.155844	0.308704	0.234096	0.167012	0.490912	0.118801	0.129881	0.138231	0.128851	0.144665	0.107921	0.130118	0.148952	0.168465	0.142951	0.169219	0.0858155	0.108857	0.106946	0.116826	0.126091	0.121234
10.88_154	10.88	1492.41	154	1.57608	1.63737	1.37423	1.19082	1.03416	1.36867	1.05133	0.93619	1.67071	0.812638	1.00067	0.60301	0.766502	0.811226	0.687319	0.651064	0.812749	0.959778	0.400673	0.684865	1.00462	0.938929	0.801853	0.82438	0.731408	0.651454
10.89_286	10.89	1493.91	286	0.0881208	0.0711097	0.0881696	0.0590009	0.0839907	0.066362	0.0638696	0.0605031	0.0903593	0.0584713	0.122243	0.00961438	0.00925922	0.0267502	0.00584017	0.00517011	0.0136188	0.0783686	0.0109522	0.032831	0.08698	0.0571449	0.0378605	0.0369791	0.050624	0.0107685
10.89_360	10.89	1493.61	360	0.244952	0.348315	0.205962	0.165761	0.18713	0.185866	0.140893	0.0809942	0.285069	0.0881592	0.212835	0.14398	0.185267	0.198717	0.116453	0.14785	0.120673	0.205095	0.150521	0.200717	0.16767	0.100387	0.102322	0.127824	0.104271	0.121847
10.92_174	10.92	1496.21	174	0.460556	0.8772	0.738139	0.768866	0.863115	0.953524	1.04471	1.28972	1.98039	1.03952	1.03499	1.13683	1.19509	1.15053	1.21574	40.4928	1.31678	1.54356	1.03505	1.26121	0.530879	0.685965	23.0097	0.780563	0.958811	0.873347
10.93_480	10.93	1497.1	480	0.0598298	0.0907538	0.0491526	0.0490335	0.0496491	0.0905634	0.0645069	0.0655618	0.151687	0.0280262	0.0545241	0.081489	0.0561916	0.0659083	0.0572963	0.0659492	0.071379	0.0898033	0.0489685	0.0687904	0.0423024	0.0471803	0.0368464	0.0257308	0.0470605	0.0578681
10.94_154	10.94	1498.74	154	0.212444	1.02299	0.741016	0.403909	1.02935	1.09929	0.895603	0.835118	1.1706	0.612231	1.20133	0.89533	1.11999	0.921828	0.086332	1.02742	1.17212	0.138138	0.967187	0.844688	0.631111	0.680533	0.64223	0.706571	0.74593	0.707854
10_194	10	1410.15	194	2.05152	2.55489	2.94074	2.08342	3.35114	5.49208	2.10583	4.16087	3.16063	4.70365	1.17895	2.27369	1.47529	1.6946	1.59946	2.26932	1.8504	1.94323	1.78331	1.78869	2.46897	1.89096	1.92167	1.86283	1.76072	1.8207
11.01_188	11.01	1504.49	188	8.15832	4.52347	6.24203	6.1888	4.22184	5.46029	18.0634	6.87518	1.93362	6.3175	4.56693	9.10805	12.584	7.12039	15.4109	7.96666	9.04819	23.6468	34.8625	17.0287	9.71332	9.47728	9.57088	9.34846	9.39033	9.93973
11.02_246	11.02	1505.68	246	0.202706	0.224754	0.222965	0.191897	0.210263	0.359351	0.227198	0.232068	0.385582	0.199939	0.535304	0.303044	0.315699	0.352029	0.509963	0.199261	0.209023	1.82336	0.433408	1.17503	0.405615	0.387343	0.373019	0.367849	0.37867	0.383906
11.02_268	11.02	1505.82	268	0.199754	0.114459	0.262549	0.201341	0.21693	0.209847	0.22337	0.268609	0.36431	0.270591	0.249832	0.315837	0.282261	0.324739	0.329399	0.350483	0.384039	0.301952	0.301132	0.295232	0.144974	0.0316563	0.216243	0.203239	0.222899	0.226731
11.02_273	11.02	1506.46	273	0.225723	0.0483742	0.154017	0.123158	0.238722	0.213097	0.706495	0.170294	0.244273	0.216871	0.026198	0.0244629	0.017326	0.0316284	0.0136697	0.0184716	0.00565495	0.162994	0.152443	0.0526386	0.122851	0.115297	0.131763	0.0925721	0.126095	0.125097
11.04_374	11.04	1508.29	374	0.579957	0.718475	0.0126305	0.373612	0.417197	0.208623	0.249143	0.30147	0.371093	0.252403	0.693936	0.507453	0.449378	0.383695	0.319642	0.340663	0.324105	0.50945	0.290548	0.354	0.5608	0.392236	0.247356	0.276429	0.253825	0.230865
11.11_68	11.11	1515	68	1.34014	2.60622	1.18094	3.23548	0.986303	1.50792	3.92667	1.24847	7.18821	0.540763	1.00398	0.679754	0.843824	0.863759	0.731068	0.823097	0.935156	0.67932	0.599782	0.769637	0.832145	0.552978	0.744988	0.598248	0.608859	0.693994
11.12_237	11.12	1515.47	237	7.04857	17.6208	13.5723	9.32028	14.333	25.6996	11.7799	16.1134	45.3184	9.22028	6.85104	6.64413	8.41744	11.3976	9.35732	9.92138	11.005	13.8464	9.47242	13.3404	4.64346	6.68128	8.81271	10.3647	12.5484	12.3431
11.17_247	11.17	1521.19	247	0.247427	0.415443	0.287927	0.174411	0.266122	0.487392	0.222929	0.74281	0.471897	0.356333	0.270242	0.209624	0.484742	0.352531	0.301319	0.293314	0.287885	0.227088	0.282224	0.204899	0.285075	0.284049	0.30811	0.331897	0.330783	0.311594
11.18_467	11.18	1522.19	467	0.0641886	0.0779382	0.0386782	0.0449799	0.0427882	0.0486106	0.0390571	0.297018	0.0919577	0.0208851	0.0751286	0.0635584	0.0632427	0.0419974	0.0647494	0.0749152	0.0616678	0.0523454	0.033955	0.0400923	0.068972	0.0480499	0.046323	0.0539165	0.0625043	0.0598134
11.19_304	11.19	1523.52	304	0.204134	0.245022	0.266899	0.212968	0.312668	0.00825231	0.243013	1.54055	0.0060255	0.0307278	0.666637	0.40372	0.983968	0.95419	0.734466	0.68118	0.681066	1.07329	0.640503	0.549548	0.419267	0.447926	0.429047	0.46435	0.496862	0.476457
11.25_84	11.25	1529.03	84	7.47909	9.25667	16.9728	6.36539	11.8617	12.0544	10.8596	17.5118	16.3127	5.56406	11.0097	39.0714	11.7923	33.6856	10.9644	15.0299	8.91685	41.2693	20.0578	39.4428	9.08724	15.3196	11.1247	10.6184	20.6602	8.98121
11.26_72	11.26	1530.03	72	7.2565	13.5247	11.1552	8.62112	11.0659	15.1036	11.6485	9.10035	21.958	6.37393	10.7245	10.0065	11.1316	10.3334	8.45918	9.56968	9.83635	10.3561	6.79	9.26511	6.05042	7.07202	7.82179	7.8953	8.34409	7.60383
11.3_241	11.3	1533.86	241	1.54352	0.629548	2.08536	3.44887	2.5127	1.25086	2.24225	0.675298	0.586205	1.69042	1.13524	1.11378	3.0551	1.42443	2.50713	2.27419	3.43624	1.56581	2.0617	1.11585	0.756571	2.63401	2.06722	1.48507	1.23185	1.24078
11.31_72	11.31	1534.93	72	10.0386	17.5199	14.493	11.5906	14.1742	19.5216	15.0119	12.083	28.0612	8.4043	12.9749	12.2966	13.025	12.3598	11.3444	12.3431	12.6721	13.235	8.61841	11.2364	7.82397	9.00283	10.1832	9.88555	10.2723	9.59968
11.32_263	11.32	1535.62	263	0.774133	1.14801	0.831269	0.671628	0.706771	1.13326	0.792541	0.748251	1.50972	0.448664	0.575543	0.583497	0.606282	0.69124	0.556159	0.624943	0.63937	0.773529	0.540691	0.677608	0.458873	0.488428	0.439677	0.452871	0.518921	0.500861
11.34_161	11.34	1537.58	161	0.41968	0.129702	0.0461047	0.122653	0.148175	0.035433	0.781911	0.145842	0.0923449	0.275166	1.42879	0.754501	1.66495	0.621173	0.183039	0.643015	0.71767	0.401783	0.0599116	0.0620483	0.345688	0.349171	0.227395	0.317702	0.187771	0.287165
11.35_72	11.35	1539.39	72	5.13176	7.96122	6.78743	5.45657	6.42058	9.21834	7.09824	5.93691	12.7133	4.35675	6.90419	6.25278	7.39955	6.41856	6.30653	6.68898	6.85754	6.45138	4.74575	5.5029	3.81752	4.65719	5.08624	5.19503	5.43153	4.95887
11.36_260	11.36	1540.17	260	0.873025	0.260231	0.38298	0.844121	0.700869	0.406033	0.966834	0.236287	0.137823	1.11431	0.620763	0.39157	0.81794	0.670431	0.772288	0.972196	1.42137	1.15662	1.3274	1.06751	0.355519	0.453385	0.53788	0.840818	0.806403	0.906848
11.37_219	11.37	1541.24	219	1.06111	0.965322	0.90983	0.781298	0.581158	0.387993	0.709253	0.938005	0.368541	1.07014	0.572481	0.749781	0.473396	0.279041	0.271507	0.872284	0.811276	0.517965	0.821627	0.867453	0.400108	0.412653	0.702132	0.420977	0.814112	0.48948
11.39_204	11.39	1543.18	204	2.44631	1.66098	2.98833	2.75271	2.30513	1.11439	1.17751	0.672945	2.65755	0.940216	0.55577	0.49404	0.751898	0.820606	0.731803	0.751345	0.669486	0.77577	0.645578	0.913478	2.15319	2.0936	2.2299	2.19237	2.46946	2.29496
11.4_246	11.4	1544.3	246	0.175726	0.589672	0.711739	0.312044	0.477243	0.666586	0.502931	0.499426	0.88515	0.188187	0.264562	0.127972	0.806823	0.159233	0.489948	0.0637621	0.115904	0.0709095	0.0437798	0.0505104	0.174068	0.204579	0.190055	0.115985	0.122001	0.0981789
11.54_169	11.54	1557.42	169	0.998624	1.11467	0.801667	0.604498	0.935974	1.41179	1.15881	1.43514	1.76925	0.883881	0.930297	0.812473	0.886997	0.996769	0.994588	0.998092	1.27429	2.82276	1.11243	2.17752	0.790763	0.858291	0.720821	1.23032	1.22551	0.904623
11.55_244	11.55	1558.64	244	0.35737	0.418397	0.409449	0.393829	0.419272	0.452486	0.4461	0.283155	0.528511	0.467542	0.496665	0.512517	0.39988	0.496387	0.412401	0.500464	0.553687	0.500087	0.405085	0.479916	0.312629	0.305025	0.339578	0.413679	0.399395	0.422665
11.58_142	11.58	1561.49	142	0.308016	0.641987	1.31548	0.504623	1.15529	0.555896	0.51631	6.10083	0.510534	4.69264	0.816434	0.624412	2.70759	1.10478	1.36931	2.6173	0.840185	1.30257	1.58116	1.67794	1.66086	1.83416	1.71675	1.55755	1.52664	1.26385
11.58_186	11.58	1561.29	186	0.809877	0.201588	0.0834683	0.277967	0.251668	0.164025	0.186078	0.68836	0.321237	0.120394	0.432048	0.134898	0.785404	0.281086	0.544988	1.11873	0.552714	0.589823	0.133326	0.889514	0.261596	0.537083	0.356283	0.336888	0.351055	0.313391
11.59_204	11.59	1562.94	204	0.902852	0.991721	1.28314	1.26173	0.82726	1.24251	0.579729	6.95384	1.36748	1.55658	0.679351	0.512836	1.30496	0.993815	0.759062	1.00037	0.731837	1.07298	0.855014	1.53379	1.45686	1.16131	1.26273	1.2109	1.30083	1.59127
11.6_114	11.6	1563.68	114	0.199611	0.620579	0.324167	0.446398	0.363327	0.395809	0.279421	1.05981	0.127237	1.38341	1.47977	1.07	1.88497	0.690868	1.09673	1.82095	2.14676	1.8575	1.45104	1.09881	0.286907	0.398902	0.346958	0.851065	0.644835	1.16361
11.63_54	11.63	1566.61	54	1.5801	2.55743	2.30812	1.80903	1.92926	2.02396	1.72137	13.302	0.175943	1.63746	0.613035	2.20884	1.36103	1.63299	0.773114	2.00097	1.41282	1.45898	1.00261	1.74137	1.42786	0.91259	1.62178	1.62196	1.2344	1.24352
11.68_171	11.68	1571.66	171	2.19006	4.15666	2.89836	3.03489	1.9917	3.87935	2.27845	0.484241	4.13513	1.40513	1.16337	0.751783	1.43345	1.25478	0.855795	1.17272	1.39507	1.06906	1.32965	1.93168	1.87933	1.83996	1.95962	1.89543	1.99089	1.92777
11.69_260	11.69	1572.89	260	0.616747	0.8407	0.700617	0.65187	0.728825	0.881606	1.10611	0.475931	1.2716	0.703047	0.56917	0.472771	0.685851	0.867737	0.667409	0.809734	1.00473	1.17663	1.04607	1.59762	0.333393	0.462683	0.631503	0.946713	0.85857	0.94387
11.72_271	11.72	1575.97	271	0.166705	0.0543846	0.194599	0.160287	0.0191883	0.0317715	0.0609907	0.0177593	0.068285	0.0204362	0.0781997	0.0513606	0.0575302	0.154065	0.0555648	0.108273	0.083247	0.0461978	0.160062	0.0223041	0.14419	0.117937	0.0162722	0.0110189	0.0275269	0.155284
11.74_142	11.74	1577.65	142	4.51747	1.68922	3.22325	7.92889	8.51272	2.67674	12.3734	6.81033	1.81636	18.6635	7.98969	3.5084	11.3825	9.45627	13.5032	11.9274	20.6508	13.3632	18.2699	11.1766	6.04569	9.31365	12.3113	20.12	18.6022	20.1837
11.76_204	11.76	1580.17	204	9.68096	13.3119	11.2433	12.9735	9.02085	18.4841	7.766	1.96908	19.4565	4.23466	5.29688	5.47685	6.5804	7.17757	5.67123	6.71814	6.46496	7.3528	6.60404	7.81015	12.7831	13.2517	13.4394	13.4079	14.4888	13.8795
11.8_240	11.8	1583.86	240	0.290969	0.37313	0.340214	0.22891	0.0752882	0.0388918	0.281127	0.172878	0.356735	0.230616	0.372394	0.394275	0.27687	0.312397	0.264376	0.268597	0.285343	0.336948	0.289274	0.0588251	0.308396	0.214834	0.239599	0.228017	0.220802	0.229821
11.82_204	11.82	1584.67	204	0.109802	0.150801	0.126474	0.0637792	0.12425	1.1933	0.0506971	1.0288	0.096053	0.0174149	0.0733827	0.103558	0.072102	0.0427509	0.0280522	0.751768	0.778958	1.03112	0.0160033	0.0665751	0.0752695	0.0976418	0.0886973	0.779927	0.150655	0.543964
11.83_247	11.83	1586.67	247	0.087872	0.0925486	0.113758	0.0690862	0.121035	0.0689165	0.0940556	0.375275	0.0410483	0.100686	0.15539	0.219168	0.18629	0.18319	0.0802416	0.150287	0.106753	0.200702	0.0806742	0.136594	0.0597724	0.1069	0.0490739	0.0521925	0.0410815	0.128053
11.85_108	11.85	1588.89	108	2.39422	3.50425	2.66799	2.03495	2.25128	3.07846	2.3331	1.87832	3.91994	1.32994	2.37237	2.16252	2.19764	2.51545	2.01458	2.18402	2.07813	2.41967	1.66463	2.15551	1.75353	1.75253	1.70505	1.63216	1.62559	1.55387
11.88_204	11.88	1591.66	204	1.44107	1.61166	1.49844	1.47798	1.27886	1.71111	1.09011	0.539566	2.0941	0.657987	0.653165	0.70261	0.77608	1.01896	0.734983	0.79751	0.806289	0.924341	0.759999	1.05265	1.27884	1.4777	1.40537	1.41851	1.48011	1.36682
11.89_274	11.89	1593.12	274	1.65763	0.379983	0.655143	2.07025	1.31033	0.568783	2.14449	0.019724	0.243916	3.12964	1.39828	0.935894	1.88243	1.60816	2.08675	2.68682	4.34119	2.88719	3.79045	3.02041	0.664359	0.909766	1.25265	2.15048	1.98102	2.43046
11.93_231	11.93	1597.39	231	0.274285	0.324743	0.213746	0.278911	0.270875	0.0493804	0.328117	0.371057	0.08726	0.276567	0.796353	0.46117	0.975005	0.325065	0.325412	0.394237	1.46663	1.21323	0.789732	0.165182	0.438615	0.453691	0.468033	0.491914	0.448575	0.433211
11.97_274	11.97	1600.94	274	0.467152	0.194113	0.235073	0.533229	0.416774	0.249912	0.536955	0.0778671	0.128703	0.596503	0.368883	0.0205281	0.505628	0.412069	0.458636	0.518139	0.991556	0.60393	0.848276	0.656152	0.195025	0.254894	0.313812	0.534882	0.457687	0.590485
11.98_171	11.98	1601.81	171	2.51624	5.04074	2.79085	2.31585	2.17841	1.05649	2.17315	0.322876	1.62448	1.07549	0.6327	0.885802	0.927937	0.999958	0.90922	1.3824	0.291336	1.62524	1.54637	1.90697	2.13626	0.106282	1.93109	2.15256	1.04781	1.98159
11.98_425	11.98	1601.74	425	0.104801	0.0822187	0.0921005	0.0585383	0.0498947	0.0452535	0.0254748	0.0152291	0.0308686	0.0164139	0.0191209	0.00377301	0.00690294	0.00156696	0.00892237	0.00117606	0.00149682	0.00201098	0.00117105	0.00145713	0.0182713	0.0151567	0.0153068	0.0198741	0.0133978	0.0205914
11.99_159	11.99	1602.76	159	1.94229	3.79435	1.56529	1.79522	1.02428	1.68257	1.68551	0.333933	3.97909	0.95884	1.48054	2.00656	2.18794	1.82372	2.17801	2.00715	2.58983	1.79834	2.04093	1.42049	4.43635	4.2242	4.35166	4.18416	4.9329	4.26968
11_301	11	1503.62	301	1.10552	1.27798	1.08385	1.68461	1.35849	1.18835	1.8592	1.27611	1.52695	1.33388	1.87661	1.63273	1.63765	1.53821	2.29182	1.34044	1.56322	2.23314	1.60725	1.23851	0.969293	1.13099	1.3755	1.37851	1.56928	1.52423
12.01_232	12.01	1605.95	232	11.5886	7.65629	24.0105	4.85616	13.56	5.58768	6.04081	10.8126	1.74405	22.88	95.4267	44.357	40.1135	29.4824	61.7101	28.4665	57.9244	18.1025	34.6392	26.9712	31.9608	27.3146	31.2231	31.8052	27.2749	34.1295
12.02_204	12.02	1606.44	204	3.81292	2.23815	2.84971	4.47561	2.84564	2.85577	2.47239	8.22529	2.99092	2.48144	1.73246	1.76614	3.33407	2.5844	3.05224	2.59031	4.41475	2.21877	11.2162	2.46021	3.08356	2.73321	2.90086	3.00623	3.15051	3.0435
12.04_174	12.04	1608.02	174	6.57519	10.4117	7.0459	6.01396	7.22301	10.379	7.12268	10.0315	13.7212	9.17489	12.0835	5.60625	8.50742	9.1371	8.68316	8.86346	10.1831	12.5606	11.1678	10.4537	5.86564	5.83531	6.12359	4.93817	6.04075	6.45777
12.09_257	12.09	1614.19	257	0.102798	0.117823	0.302906	1.47717	0.127085	0.409278	0.159977	0.100949	0.361633	0.129459	1.27197	1.11937	0.434062	0.644273	0.870307	1.00145	0.254937	0.942737	1.06275	0.211514	0.313061	0.170766	0.665548	0.159777	0.156838	0.132645
12.12_261	12.12	1616.18	261	0.152775	0.209287	0.205299	0.134285	0.242642	0.593516	0.173686	1.16115	0.791354	0.592882	0.0692669	0.0584677	0.17022	0.254582	0.132147	0.13186	0.609628	0.082741	0.0853528	0.0795525	0.226296	0.23627	0.264456	0.269884	0.302763	0.263999
12.16_248	12.16	1620.63	248	0.399799	0.0416099	0.185136	0.369706	0.348737	0.0551069	0.310772	0.448174	0.159722	0.423714	0.381151	0.478568	1.16531	1.02127	0.885117	0.980404	0.975746	0.910906	0.449682	0.282836	0.0310268	0.247789	0.276977	0.348134	0.281914	0.305649
12.19_267	12.19	1623.58	267	3.24487	1.02463	0.942784	3.66988	2.00938	1.10109	2.37616	0.693511	0.505001	3.42304	3.11993	3.69393	1.91466	1.22325	1.82214	2.45382	2.44117	2.98765	2.67799	3.64976	2.05681	1.95305	1.86024	1.78955	1.71512	1.88399
12.22_448	12.22	1627.31	448	0.152288	0.230397	0.152397	0.0992266	0.10923	0.107894	0.0996569	0.126228	0.175295	0.0663931	0.137119	0.155413	0.0446948	0.0703523	0.0401243	0.0518125	0.0341548	0.126505	0.0680452	0.0921561	0.128229	0.0844222	0.0564539	0.0718515	0.0555691	0.0537894
12.26_171	12.26	1631.64	171	1.6712	1.42574	2.18771	3.13372	1.90191	0.958252	1.36407	0.463979	1.01399	0.646802	0.74869	0.9582	0.786146	0.559811	0.75077	0.815945	0.529865	1.37727	1.61925	1.81852	1.12899	1.24206	1.20508	1.22269	1.30315	1.25726
12.28_316	12.28	1633.12	316	0.131259	0.109827	0.127762	0.184986	0.158921	0.121122	0.15817	0.173451	0.023131	0.254072	0.161029	0.194253	0.0218102	0.121452	0.138369	0.147224	0.209145	0.170941	0.197123	0.170237	0.110449	0.128261	0.136549	0.155675	0.183077	0.179654
12.32_205	12.32	1637.62	205	0.632232	1.71911	0.533186	0.597589	0.508671	0.504268	0.704767	0.454249	0.592371	0.170442	1.27581	2.82924	2.05909	1.07814	1.65813	1.80925	1.30704	1.89381	1.8293	1.43225	1.33423	1.17967	1.51954	1.48582	1.53707	1.40167
12.38_102	12.38	1643.45	102	0.370519	0.383402	0.401883	1.19579	0.462096	0.41766	0.662508	2.28605	0.338316	0.678578	2.02105	3.18581	1.05731	0.805571	0.45084	0.538938	1.27553	0.399167	0.447439	0.517909	0.810562	0.712234	0.585323	0.495909	0.4123	0.537163
12.41_174	12.41	1646.11	174	5.06367	8.04006	7.16219	5.51325	6.53894	10.8723	7.44938	5.47474	15.4784	4.01059	6.50099	6.54552	5.28919	6.56036	5.01964	4.91155	6.55033	7.17295	4.81751	6.58881	3.69294	4.24305	3.98717	4.12337	4.50764	4.37523
12.42_199	12.42	1648.25	199	0.233593	0.420611	0.393339	0.305992	0.319196	0.511188	0.373536	0.0586332	0.666192	0.0435685	0.0446277	0.0340077	0.0573758	0.258693	0.0519147	0.0555203	0.305903	0.297786	0.239236	0.0414159	0.227632	0.23726	0.217576	0.24664	0.245445	0.215297
12.43_103	12.43	1649.21	103	2.02296	2.73567	4.01135	3.06818	5.01881	4.72033	7.67862	22.3796	3.88823	10.2085	2.20754	12.8487	4.05743	2.20666	2.89608	3.40842	2.55835	3.66384	2.56562	1.54947	5.64868	5.61687	5.4657	5.4656	5.61427	5.2261
12.45_451	12.45	1650.73	451	0.119311	0.111469	0.100406	0.0862467	0.0478149	0.0798177	0.0449226	0.146749	0.0484778	0.102778	0.285595	0.451599	0.191699	0.177839	0.150432	0.149256	0.123193	0.258089	0.104341	0.216253	0.242489	0.365485	0.124353	0.11193	0.0801009	0.0620345
12.47_200	12.47	1653.11	200	0.321973	0.354784	0.356392	0.302806	0.348979	0.448104	0.461406	0.278972	0.744388	0.191805	0.108154	0.178946	0.262108	0.0790912	0.0753814	0.244537	0.340486	0.228597	0.129926	0.16866	0.103944	0.249684	0.312686	0.221397	0.222614	0.207635
12.48_72	12.48	1653.84	72	0.444867	0.328188	0.754163	0.517454	0.800499	0.772314	0.387173	0.464558	1.49466	0.670358	0.537301	0.576473	0.432311	0.464096	0.542984	0.40609	0.412113	1.19441	0.205285	0.598081	0.186252	0.228324	0.488302	0.467583	0.712657	0.724084
12.49_275	12.49	1655.36	275	0.246441	0.011358	0.179778	0.318755	0.239641	0.0424135	0.225522	0.453211	0.0168317	0.431233	0.392811	0.412671	0.446359	0.32689	0.379215	0.693168	0.930851	0.0134793	0.461653	0.298108	0.322035	0.315835	0.328235	0.28164	0.295922	0.291928
12.5_234	12.5	1655.68	234	0.41547	0.182344	0.393318	0.464433	0.572071	0.202695	0.380198	0.423262	0.0777808	0.794478	0.90394	0.82533	0.732117	0.915105	0.900919	0.719732	0.752351	0.673458	0.646672	0.532182	0.504281	0.463104	0.548651	0.567068	0.546729	0.613746
12.5_304	12.5	1656.36	304	0.0666195	0.0443615	0.19743	0.11624	0.15566	0.037144	0.0307605	0.958602	0.0502178	0.255997	0.284898	0.34835	0.442114	0.0358858	0.312754	0.862988	0.884439	0.218878	0.323256	0.380773	0.303197	0.363824	0.315789	0.0347565	0.322268	0.315288
12.51_204	12.51	1657.88	204	0.603869	0.839313	0.907804	0.639345	0.653545	1.46975	0.717114	0.592099	1.44668	0.528907	0.612678	0.780824	0.533055	0.831418	0.601911	0.642527	0.705085	0.762636	0.613175	0.595066	0.412117	0.488042	0.555143	0.463206	0.450571	0.374978
12.51_255	12.51	1656.88	255	2.01399	2.94275	2.34391	1.77893	2.06774	2.92561	2.14306	1.67382	4.05079	1.4564	1.8675	1.80009	1.89997	2.02645	1.62298	1.87751	1.96247	2.21273	1.44186	1.98105	1.41502	1.40297	1.44047	1.43311	1.57413	1.58361
12.52_342	12.52	1658.53	342	0.210059	0.125422	0.196707	0.311514	0.24889	0.147156	0.263453	0.144552	0.124385	0.232028	0.348871	0.35788	0.248529	0.217463	0.248143	0.225834	0.35901	0.269937	0.290075	0.201744	0.155798	0.217119	0.206042	0.16654	0.212664	0.213154
12.57_173	12.57	1662.7	173	2.03399	1.36586	2.97336	2.51506	2.01428	1.03426	1.53998	7.05607	0.699366	0.393694	0.18417	2.04532	2.68262	1.8469	2.18231	2.04549	0.0665961	1.9817	2.14133	2.12687	2.47152	2.03776	2.24191	2.22837	1.96215	2.08066
12.58_326	12.58	1665.08	326	59.4264	0.0206886	18.4093	58.4459	0.559674	0.00135205	15.4059	21.4137	0.0196344	171.217	64.502	43.003	31.1002	34.3367	36.8914	63.0911	22.6667	5.55781	12.2046	15.2699	31.1528	16.7625	26.2095	20.272	9.41435	21.3363
12.63_141	12.63	1669.68	141	0.447702	0.548556	0.418301	0.438232	0.520115	0.635018	0.486793	0.359673	0.962789	0.263171	0.266839	0.31588	0.214954	0.441675	0.461567	0.288543	0.434163	0.298327	0.206371	0.212674	0.289956	0.258305	0.305049	0.288979	0.386853	0.290412
12.63_259	12.63	1670.22	259	0.343592	0.260766	0.311215	0.30652	0.395285	0.167601	0.456889	0.502049	0.078956	0.303409	0.272567	0.318902	0.343624	0.260786	0.459102	0.548334	0.673971	0.303716	0.392848	0.421004	0.110504	0.267567	0.282536	0.267183	0.338633	0.334946
12.68_143	12.68	1675.06	143	0.846808	2.34177	0.77935	0.469082	0.116261	0.917865	0.0393264	0.0829599	0.444846	0.0634199	0.0751881	0.119984	0.134705	0.292529	0.1175	0.182099	0.171205	0.142029	0.111518	0.124367	0.0446081	0.31945	0.349738	0.328619	0.321207	0.336448
12.71_143	12.71	1678.47	143	1.26641	2.58996	1.12173	0.158309	0.908455	2.00035	1.03301	0.110165	1.79924	0.0399189	0.531838	0.190869	0.0609855	0.0821505	0.050388	0.408922	0.406187	0.0391798	0.092596	0.239807	0.753769	0.0400496	0.0619255	0.0883666	0.0565464	0.778663
12.75_143	12.75	1682.18	143	0.922107	2.44524	1.12173	1.01974	0.435718	1.82588	0.291731	0.656212	1.4625	0.504184	0.531838	0.273099	0.252325	0.427623	0.380664	0.408922	0.685682	0.480224	0.180414	0.12772	0.753769	0.71231	0.784159	0.72961	0.739385	0.752807
12.8_275	12.8	1687.09	275	0.439343	0.0993953	0.118445	0.496939	0.271181	0.137116	0.332542	0.107082	0.0215803	0.398169	0.35618	0.259389	0.285249	0.207732	0.313481	0.331618	0.495615	0.15809	0.393461	0.109014	0.236807	0.200334	0.232376	0.208974	0.167552	0.239697
12.83_97	12.83	1690.08	97	1.623	1.53595	1.59593	1.19429	1.60234	1.50787	1.27702	2.9112	1.03559	1.6247	3.25929	2.64041	2.70275	2.79297	3.49428	2.70105	2.42729	4.90748	2.44056	3.87014	1.53176	1.54449	1.33453	1.67858	1.60344	1.41298
12.84_116	12.84	1692.29	116	5.39222	2.18048	2.94011	10.7605	3.66466	1.68012	4.66203	5.10093	1.44002	10.9515	6.79811	6.07908	4.53585	4.10739	3.95505	4.1279	3.92738	5.4108	3.61989	5.07159	4.5165	3.95445	4.06385	3.90179	3.31965	3.85314
12.88_171	12.88	1696.27	171	0.365213	0.927526	0.298146	0.745426	0.552076	0.985526	0.336574	0.249038	1.00316	0.20105	0.221108	0.569205	0.44942	0.387232	0.393442	0.574904	0.478583	0.667667	0.492254	0.544285	0.240609	0.339673	0.111451	0.375589	0.474175	0.361742
12.88_219	12.88	1695.38	219	0.377391	0.236432	1.32484	0.422996	0.773864	0.0911074	0.621518	0.840899	0.50455	0.921285	0.33749	0.252029	0.686561	0.296961	0.392487	1.77108	0.643079	1.95623	0.678515	3.35993	0.845577	0.73386	0.891603	0.830909	0.944787	0.859246
12.89_84	12.89	1696.31	84	2.96553	0.751077	0.227501	17.9692	4.03058	0.637796	3.67573	2.65595	0.178219	23.0544	5.26678	3.30942	0.991986	0.139547	4.31686	1.60148	13.4223	0.221845	0.864155	3.16531	1.45854	0.146228	1.02053	0.561813	0.044363	0.266893
12.9_188	12.9	1697.48	188	0.321813	0.375615	0.353156	0.487685	0.575895	0.387234	0.329624	0.362679	0.308088	0.361908	0.376762	0.598662	0.325111	0.563195	0.340492	0.503211	0.545078	0.965962	0.492799	0.723216	0.561294	0.381492	0.430366	0.314882	0.42146	0.31961
12.92_125	12.92	1700.67	125	0.570005	0.527189	0.437875	0.102029	0.550936	0.512263	0.612007	0.328569	0.763842	0.354764	0.417805	0.493297	0.441552	0.555907	0.3974	0.373008	0.490405	0.637467	0.325574	0.415353	0.334193	0.353672	0.428692	0.36237	0.084054	0.425058
12.92_129	12.92	1700.56	129	1.776	0.808785	3.25381	2.15991	2.69301	2.64013	2.14068	1.05249	2.70637	2.28227	0.185581	0.733358	2.47857	0.270782	0.325014	0.571716	0.488469	0.531378	1.68488	0.586238	3.49555	3.4293	3.38819	3.34363	3.79575	3.49966
12.93_144	12.93	1700.91	144	2.01816	0.446162	0.312365	3.34917	1.35793	0.684626	2.03879	0.568441	0.622444	2.55767	2.01411	1.66667	1.35726	1.00209	1.26917	1.32132	1.50795	1.27058	1.42094	0.534648	1.20509	1.26326	1.55841	1.51347	1.48016	1.68897
12.99_178	12.99	1707.94	178	0.829382	0.790781	0.488031	0.948649	0.419534	0.788474	0.768117	0.701265	0.912056	1.05271	0.183859	0.131531	0.538095	0.495192	0.778868	0.479267	0.809675	1.04079	0.673988	0.535138	0.635391	0.536636	0.614833	0.589641	0.517168	0.58544
12_241	12	1604.33	241	1.08174	0.402209	0.640537	1.32117	0.888794	0.820152	0.840634	0.541102	0.79929	0.971331	1.34088	2.01797	0.950395	0.912631	1.25004	1.15984	1.75018	1.68354	1.52159	1.08849	0.666004	0.844141	0.889518	0.653512	0.738733	0.626895
13.02_276	13.02	1710.98	276	0.536244	0.68703	0.261374	0.902457	0.542471	0.219484	0.372992	0.0487845	0.255058	0.0754584	0.181601	0.27867	0.167206	0.537318	0.271666	0.431365	0.334051	0.0645151	0.235164	0.249522	0.787914	0.445884	0.579019	0.477185	0.561152	0.596786
13.1_300	13.1	1719.74	300	1.0278	1.67951	1.52215	1.29641	1.44162	2.06032	1.55502	1.24636	2.91074	0.991961	1.43629	1.40318	1.38983	1.52215	1.27933	1.46135	1.59312	1.61759	1.23274	1.6086	0.897919	0.933029	0.94174	1.01269	1.07921	1.08958
13.11_245	13.11	1720.89	245	1.07869	0.965073	0.975498	1.67643	0.78095	2.09786	2.66783	0.297906	1.96509	0.578388	1.60036	1.84183	3.49941	2.58875	2.09319	1.91344	3.40026	1.97087	2.04008	3.05398	1.62135	1.82697	1.73612	1.80085	2.05522	1.89614
13.12_356	13.12	1721.62	356	0.0311239	0.023672	0.017399	0.0159061	0.0218602	0.0240152	0.0200404	0.184928	0.00811744	0.0131764	0.936699	1.1948	1.39503	1.73519	0.920227	2.45132	1.6228	2.68355	1.65676	1.99106	0.524555	0.571557	0.565997	0.564775	0.640146	0.620056
13.13_81	13.13	1723.59	81	0.825821	0.834042	0.652215	1.21798	0.818516	0.584099	0.560414	3.24679	0.876197	1.8897	0.939362	0.929969	1.46486	0.847485	0.582955	0.60457	0.400295	0.763126	0.737312	0.430485	1.16133	0.972569	0.84088	0.664416	0.508143	0.677166
13.17_205	13.17	1727.62	205	5.484	3.59825	2.16071	1.24735	2.4329	0.734506	6.76169	2.66065	1.14994	2.06674	1.96419	1.6116	0.968783	2.10123	1.23184	0.77102	1.00143	3.35319	2.6147	1.33719	0.723645	1.77973	0.683829	1.6676	0.592861	1.6114
13.2_136	13.2	1730.03	136	0.177534	0.0596053	0.807237	0.185971	0.662752	0.0340659	0.0839017	0.208222	0.0946022	0.0327363	0.0402064	0.0513186	0.0420029	0.0670864	0.132478	0.0331263	0.103929	0.0509197	0.080339	0.0944889	0.160207	0.109064	0.0648425	0.164357	0.117836	0.172135
13.22_103	13.22	1733.59	103	1.0608	1.62563	1.22493	1.80407	0.947451	2.41139	2.72378	0.789033	3.17135	0.551961	1.74501	1.68903	1.86911	1.95465	1.3057	1.41796	2.41451	1.34334	1.15717	1.27234	1.70325	1.75725	1.68876	1.67396	1.84635	1.61533
13.24_263	13.24	1734.74	263	0.161444	0.138582	0.119676	0.141632	0.0421181	0.0235718	0.157844	0.0272204	0.0202079	0.0984746	0.0179648	0.0240475	0.0777628	0.00640955	0.0145583	0.112971	0.0594358	0.00406749	0.0689531	0.0118672	0.0097233	0.0166549	0.0092697	0.0463333	0.0561908	0.0158967
13.28_175	13.28	1739.9	175	0.402235	0.817661	0.622414	0.501194	0.474411	0.73872	0.136222	0.260492	1.01065	0.103199	0.148687	0.0670658	0.12108	0.0891574	0.0595777	0.0385583	0.0624351	0.0455923	0.0727239	0.0511126	0.183655	0.0903536	0.0768094	0.13602	0.0903607	0.0832681
13.28_285	13.28	1739.55	285	0.295478	0.403313	0.324116	0.310475	0.338206	0.355824	0.183145	1.09258	0.120445	0.31027	0.363156	0.390216	0.374083	0.386962	0.420705	0.363774	0.470938	0.581788	0.313797	0.270228	0.445752	0.415546	0.550154	0.330132	0.433168	0.370717
13.31_103	13.31	1742.77	103	1.34627	0.969119	1.83948	1.52941	1.29012	2.09236	0.999094	0.531386	1.86145	0.491378	1.28474	1.48119	1.40248	1.06364	1.21565	1.2409	1.576	1.07276	1.11046	1.33373	2.09104	2.2678	2.03156	2.12929	2.18202	1.99132
13.32_83	13.32	1744.04	83	6.78336	10.341	7.33709	5.9187	6.88709	8.34471	6.82582	5.71801	11.5938	3.85799	6.26311	6.59558	6.58424	6.79308	6.18363	6.36292	6.65573	7.15277	4.72682	6.05787	4.56069	4.89557	4.68362	4.66606	5.42175	4.53848
13.34_273	13.34	1746.19	273	0.161331	0.23527	0.247254	0.242761	0.188546	0.252509	0.155313	0.125889	0.236932	0.142262	0.0688296	0.0666748	0.108632	0.188296	0.125857	0.154131	0.154514	0.0680527	0.0938717	0.0604178	0.246835	0.361634	0.404155	0.322921	0.384964	0.383072
13.36_174	13.36	1748.88	174	16.5509	2.32639	3.02607	4.43806	5.67468	2.22961	6.12014	0.967383	3.458	5.67967	3.27282	4.22792	3.97853	4.79652	0.638606	5.40767	3.92039	11.921	4.93942	5.38199	0.363407	3.28328	3.4757	3.58265	5.30197	3.69315
13.46_160	13.46	1758.91	160	0.373122	0.249854	0.145137	0.604893	0.257732	0.0505041	0.333585	1.19342	0.162612	0.0486181	1.12811	2.4176	0.305782	0.604192	0.968862	0.431283	0.701378	0.642093	0.663397	0.594675	0.399473	0.533301	0.520249	0.442508	0.587676	0.559798
13.5_247	13.5	1762.93	247	0.311645	0.239966	0.321807	0.357355	0.164501	0.0149189	0.26761	0.0261058	0.124811	0.13998	0.0666696	0.114266	0.0503117	0.197541	0.0442645	0.123074	0.126822	0.249884	0.182562	0.15118	0.257549	0.233921	0.0338713	0.244618	0.240484	0.203026
13.53_292	13.53	1767.12	292	0.194373	0.0135403	0.201148	0.237217	0.370202	0.261823	0.410514	2.85672	0.0655313	0.613402	0.247495	0.295268	0.210057	0.299645	0.33407	0.219905	0.326962	0.014369	0.366251	0.151708	0.323604	0.37615	0.336387	0.359361	0.02352	0.345463
13.54_169	13.54	1769.08	169	0.687044	1.2046	1.14977	0.775273	0.911827	2.25807	0.514626	0.954298	2.4476	0.661733	0.44917	0.649997	0.887248	0.865337	0.722237	0.136404	0.702917	0.873725	0.582073	0.716903	0.695647	0.850658	0.662057	0.702252	0.923128	0.841608
13.57_174	13.57	1770.73	174	5.97065	1.40152	2.65441	2.41058	2.86786	0.751472	2.70034	3.63937	2.41234	3.18552	3.03348	1.82071	4.80143	3.46425	3.90494	4.11158	4.38861	3.00556	2.61999	3.44466	2.59295	2.04574	2.30641	2.49403	2.57011	2.9183
13.57_217	13.57	1770.99	217	2.7956	4.85147	14.6133	0.20997	4.11861	14.4813	2.4703	5.84447	12.1929	0.342855	1.1617	0.240863	3.30216	1.24742	1.13596	0.182725	0.120137	0.77651	0.927405	2.1644	3.64834	0.38448	3.85227	3.88437	4.07163	3.78633
13.61_128	13.61	1776.03	128	0.691679	0.60791	0.358495	0.898587	0.567581	0.848767	0.858569	0.597818	0.526204	1.18772	1.07578	0.871017	1.04299	0.407583	1.05631	0.572962	0.798804	0.458742	0.524391	0.505022	0.419646	0.355961	0.416084	0.331577	0.808089	0.574468
13.63_103	13.63	1778.51	103	0.398557	0.578047	0.501055	0.438814	0.645631	0.531244	0.130811	0.243107	0.308855	0.425095	1.62599	1.26263	1.94707	2.47526	2.01352	1.41218	1.16539	0.450055	1.02041	0.313606	1.56102	1.49008	1.45697	1.59594	1.5454	1.52012
13.67_231	13.67	1781.98	231	0.607502	0.29454	0.671397	0.735083	0.349902	0.267952	0.272851	0.269221	0.266763	0.264441	0.328677	0.562704	0.777351	0.509085	0.518779	0.739409	0.954118	0.509693	0.245845	0.872939	0.429335	0.568316	0.270859	0.472569	0.610639	0.28873
13.7_264	13.7	1785.25	264	0.595124	1.09052	0.936964	0.840833	1.09355	1.50301	1.19964	1.13619	2.3671	0.817569	0.016202	0.897004	0.930088	1.00816	0.900397	1.05541	1.14707	1.32124	0.966685	1.19501	0.410444	0.614014	0.734707	0.848645	0.928111	0.931638
13.71_103	13.71	1786.83	103	3.01488	3.52252	2.6718	5.86916	3.81509	0.809407	3.16367	1.09257	3.88243	1.88608	0.439783	0.248157	0.416753	7.59453	0.442487	9.43345	2.17661	0.754706	0.696067	1.0818	3.59078	3.63185	3.70488	3.76685	3.88573	3.44563
13.73_312	13.73	1788.45	312	3.19602	4.8162	5.76919	3.49925	5.72068	8.50121	3.91303	11.6837	7.01815	10.8405	1.95652	2.13919	2.35408	3.00163	3.25192	3.48384	3.21427	3.48393	3.01118	3.57284	2.8753	3.18097	3.45282	3.90532	4.25463	4.28953
13.74_204	13.74	1790.45	204	2.5541	2.77617	2.53099	4.0582	4.24842	5.13311	2.77152	2.72268	4.98228	2.63482	1.3297	1.12726	1.41916	1.59139	1.57051	2.04918	1.93165	1.45247	1.9948	1.41702	0.29376	1.93372	2.46562	1.61889	1.43927	1.73197
13.75_202	13.75	1790.45	202	0.432632	0.503748	0.617771	0.407107	0.575026	0.536145	0.465422	0.654669	0.679018	0.445259	0.568124	0.47277	0.710018	0.576466	0.514855	0.586487	0.607461	0.658459	0.508909	0.642789	0.454538	0.499281	0.442615	0.4626	0.688961	0.54073
13.78_174	13.78	1794.77	174	10.6003	1.46398	2.26373	14.9268	8.38316	1.05922	9.27904	1.77208	1.70151	7.34283	6.78121	4.87546	3.38536	1.80774	3.22044	4.35214	4.11214	4.53639	4.86884	4.47715	3.78674	3.56548	3.80673	3.52949	3.71962	3.61593
13.81_180	13.81	1798.09	180	0.146077	0.0831446	0.248338	0.218575	0.247156	0.0581639	0.309071	0.114127	0.526615	0.256166	0.052803	0.0654538	0.0499121	0.0659771	0.0624759	0.0666054	0.045652	0.105428	0.0342073	0.0557634	0.159599	0.105454	0.171159	0.157267	0.0502122	0.168803
13.94_292	13.94	1812.94	292	0.272111	0.385718	0.310675	0.405647	0.275108	0.241049	0.307136	0.127547	0.304766	0.192816	0.283628	0.279159	0.233413	0.352521	0.315503	0.328342	0.376015	0.395857	0.281069	0.307623	0.459263	0.450357	0.439906	0.45685	0.510439	0.533735
13.98_160	13.98	1817.11	160	2.4794	2.1137	2.53166	4.35574	2.77507	1.62684	2.74323	1.21283	1.79671	1.33808	2.60185	3.7348	2.76912	3.29208	3.20869	4.16069	2.84031	2.83434	3.42691	2.83072	3.36378	3.48488	3.52808	3.55633	4.00163	3.5379
13_430	13	1710.11	430	0.0623298	0.0936237	0.162003	0.0927387	0.108453	0.00141017	0.121829	0.0718385	0.141699	0.0608739	0.0701364	0.125812	0.121145	0.140939	0.0987372	0.212411	0.137455	0.0820118	0.105504	0.0452485	0.0322148	0.0738524	0.0698461	0.0663204	0.0498052	0.0469835
14.01_238	14.01	1820.24	238	2.70269	0.196658	1.74254	1.70935	1.8644	2.51075	1.8673	1.60491	0.114926	1.25001	2.4804	2.17547	1.50677	2.04529	1.51958	1.84206	1.90153	2.42429	1.59194	1.94554	1.69742	1.31159	1.23498	1.37938	1.45372	1.49585
14.01_292	14.01	1820.2	292	0.261944	0.270026	0.281617	0.33685	0.228815	0.2731	0.277662	0.0229408	0.395467	0.135122	0.195502	0.0469531	0.196708	0.0506525	0.0530118	0.242608	0.0678613	0.0906176	0.0439235	0.237791	0.366788	0.367555	0.349606	0.362672	0.448018	0.41168
14.04_109	14.04	1824.59	109	1.20333	0.965248	0.727868	1.75565	2.03916	1.00753	17.0956	0.501549	1.8501	1.44927	0.469723	2.11084	1.43303	0.663899	0.680423	0.862479	0.631436	0.566328	0.687586	1.18616	1.56509	1.68079	1.63989	1.66651	1.69162	1.48956
14.11_290	14.11	1832.02	290	0.127041	0.0889944	0.142731	0.107531	0.150187	0.173819	0.137862	1.07145	0.100427	0.951244	0.143499	0.161912	0.219422	0.148052	0.220777	0.299988	0.212029	0.457765	1.99091	0.10005	0.81534	0.820848	0.732163	0.703149	0.982248	0.935435
14.12_160	14.12	1833.17	160	0.784845	0.725567	0.851064	1.00451	0.746115	0.83664	0.883397	0.546296	0.964078	0.645627	0.599146	0.994691	0.750122	0.918234	0.858232	0.984204	0.758648	0.105321	0.768274	0.818783	0.923008	1.10022	0.982547	0.899366	1.04498	0.91886
14.13_258	14.13	1835.07	258	0.265184	0.245238	0.229707	0.177402	0.0532452	0.236706	0.202264	0.158322	0.250801	0.114176	0.200597	0.299915	0.0557053	0.238535	0.106514	0.0764944	0.184025	0.130664	0.230054	0.236998	0.175595	0.181567	0.238147	0.135992	0.15428	0.116655
14.24_208	14.24	1846.79	208	0.275644	0.0440137	0.0598299	0.0890778	0.0963843	0.0783338	0.0450184	0.0527171	0.125983	1.46072	0.0418645	0.0955287	0.0445247	0.0945576	0.0828237	0.166089	0.0473587	0.0808867	0.0443426	0.113554	0.0610148	0.0708305	0.0347367	0.0333318	0.0432393	0.0341226
14.26_260	14.26	1850.11	260	0.660861	0.2736	0.365819	0.625194	0.54081	0.653436	0.303746	0.318425	0.738249	0.55096	0.47271	0.376615	0.461252	0.305516	0.305149	0.504588	0.6747	0.326834	0.549464	0.319235	0.391227	0.231636	0.249471	0.212814	0.538374	0.37771
14.33_285	14.33	1857.05	285	0.161365	0.202651	3.36874	0.189119	2.2313	0.177662	1.40791	14.1209	0.295286	5.82902	1.3625	0.58418	0.969986	0.584319	0.581627	0.735619	0.672594	0.78827	0.855345	1.24779	1.21778	1.33757	1.43002	1.40167	1.46753	1.48984
14.35_146	14.35	1860.52	146	0.857962	0.306833	0.430545	0.796876	0.256314	0.612682	0.941281	0.290872	0.136853	0.523542	1.30132	1.20721	0.932517	0.202251	0.465706	0.902444	0.548676	1.37547	0.395835	0.813736	0.227042	0.532854	0.261073	0.477339	1.06142	0.615929
14.47_149	14.47	1873.11	149	11.1145	15.5833	13.1508	8.86524	6.5649	12.9158	10.1924	10.643	16.3472	4.2812	6.28777	10.0702	4.19813	6.54751	6.7612	11.4031	18.0178	10.5888	3.62752	8.49908	3.71398	9.44114	7.04018	9.07141	6.75543	6.49778
14.53_156	14.53	1879.99	156	1.57705	0.605158	0.858293	1.29058	0.708526	0.739443	0.422263	0.346968	0.172865	0.370894	0.831621	0.600437	0.546422	0.641378	0.582297	0.608931	1.05959	1.66805	0.678898	0.199405	0.492191	0.677554	0.639944	0.511296	0.47645	1.03221
14.54_128	14.54	1880.86	128	3.40568	1.26557	2.52253	2.54411	2.50724	0.633718	2.67267	2.17855	0.95092	1.45074	1.95763	2.55581	3.50852	2.70998	1.3925	3.64309	3.45195	2.75701	1.99028	2.92811	1.78705	1.77806	1.68157	1.54548	1.46484	1.13734
14.58_146	14.58	1885.71	146	2.2775	0.852933	1.08328	0.969795	1.64876	0.682494	1.00523	0.709835	0.12675	0.410473	2.01969	1.99649	2.9095	2.87763	1.57065	2.19188	1.17639	2.94109	1.06309	2.30588	0.90836	1.23666	0.534019	0.319606	1.82767	0.464306
14.65_287	14.65	1894.24	287	0.333616	0.380725	0.234764	0.261202	0.34976	0.493395	0.332666	0.25056	0.436666	0.31628	0.197796	0.153016	0.115696	0.0508837	0.0874107	0.217879	0.169214	0.106843	0.189853	0.214902	0.318068	0.166244	0.185895	0.172188	0.124278	0.205193
14.71_144	14.71	1900.35	144	1.23899	0.60372	0.715374	0.830128	1.26922	0.245609	1.08062	0.64511	0.357255	0.318899	0.737244	0.913722	0.220165	0.634768	0.261919	0.231939	0.13067	0.954328	0.316832	0.204812	0.386705	0.630379	0.849735	0.760196	0.925803	0.667867
14.71_205	14.71	1902.45	205	30.5201	10.9358	28.5322	60.0565	20.2242	11.9206	59.3667	8.29183	11.4881	45.1919	18.9317	19.0979	32.5262	25.9555	34.7482	41.1698	27.0593	53.738	46.3758	26.1366	40.5624	41.1607	41.0345	41.1807	44.3381	41.0113
14.84_204	14.84	1916.61	204	0.509055	0.292901	0.215405	0.752078	0.685303	0.249336	0.495256	7.73981	0.128026	1.09903	0.952212	0.859124	0.592714	0.363399	0.477138	0.355079	0.504994	0.59157	3.8437	0.437684	0.587662	0.538856	0.600533	0.585194	0.528706	0.637844
14.93_333	14.93	1927.54	333	0.187802	0.132615	0.260729	0.175416	0.381946	0.15939	0.42824	0.81509	0.0738978	0.491368	0.360344	0.211818	0.384669	0.216955	0.211916	0.421744	0.382259	0.396003	0.260227	0.147118	13.1614	12.9461	13.3563	13.6499	15.0436	14.1778
14.97_229	14.97	1933.45	229	0.137776	0.12787	0.152902	0.19587	0.112095	0.210942	0.0614039	0.0769583	0.255089	0.139806	0.10145	0.125308	0.134147	0.129096	0.0797254	0.0794213	0.0650873	0.126365	1.56993	0.113298	0.157927	0.164204	0.132693	0.13817	0.124698	0.109729
14.97_309	14.97	1933.04	309	0.226347	0.321365	0.298209	0.159735	0.261424	0.258435	0.271193	0.446404	0.176847	0.30625	0.115418	0.171614	0.202248	0.20591	0.123737	0.214716	0.158197	0.156524	0.187946	0.0344675	0.172465	0.17383	0.156672	0.0371367	0.262323	0.191797
15.12_156	15.12	1951.23	156	0.556947	0.66722	0.575149	1.32905	1.04481	0.295633	1.00501	1.24435	0.330731	1.47889	1.41721	1.1613	1.10153	0.721748	1.04634	0.884381	1.40349	1.36971	0.675893	0.638961	0.488893	0.696202	0.564256	0.559199	0.279866	0.67375
15.14_188	15.14	1953.38	188	0.133189	0.0660164	0.137682	0.316437	0.108046	0.0528663	0.336039	0.243207	0.0216167	0.0597534	0.378384	0.492013	0.249687	0.157059	0.351014	0.454151	0.0670038	0.466849	0.317148	0.730352	0.179321	0.180268	0.206539	0.231719	0.290868	0.301356
15.15_205	15.15	1954.46	205	0.242303	0.256065	0.141069	0.0640073	0.0578741	0.181078	0.099843	0.966074	0.2863	1.83115	0.332586	0.30477	0.530352	0.625541	0.327705	0.353578	0.372995	0.129675	0.169554	0.14703	0.125383	0.194323	0.203612	0.274544	0.280032	0.273535
15.16_274	15.16	1955.93	274	0.0961321	0.102661	0.231259	0.0891413	0.138538	0.110373	0.300078	0.174506	0.163269	0.296912	0.0864197	0.0534725	0.167588	0.122151	0.0707232	0.189415	0.176353	0.19529	0.169695	0.101864	0.0976589	0.155896	0.124368	0.104407	0.159684	0.124656
15.2_288	15.2	1960.26	288	0.0692313	0.0728771	0.0787488	0.0852489	0.0704969	0.0888893	0.051597	0.264042	0.0390367	0.125229	0.0230927	0.0324159	0.0380168	0.0245183	0.0561609	0.0387552	0.0334552	0.0490984	0.0500312	0.0233478	0.0594739	0.0432415	0.0507236	0.0277625	0.0512614	0.0367382
15.21_158	15.21	1961.85	158	1.45891	0.509147	0.738394	2.86447	1.23779	0.419088	1.44319	0.491868	0.113979	3.72874	3.24317	1.90261	0.978915	0.907697	1.26992	1.68227	2.00908	0.761412	2.54934	1.35346	1.65944	1.32276	1.32562	1.56632	0.87631	1.57791
15.22_217	15.22	1964.09	217	0.97798	0.639874	0.682774	1.83548	0.662902	0.547095	0.828038	1.31884	0.748385	1.01369	0.864752	0.75246	0.362481	0.757806	0.621761	0.564562	0.450333	1.5571	0.609918	0.573118	1.25884	0.126581	0.720289	0.665717	0.747039	1.08704
15.24_142	15.24	1965.44	142	0.678431	0.521008	0.203267	2.00493	0.990443	0.32853	0.954752	0.102144	0.153198	2.60333	0.500959	0.780457	0.486475	0.17372	0.452606	0.133071	0.739357	0.25025	0.542909	0.577329	0.442005	0.770102	0.548021	0.521571	0.168897	0.704619
15.27_156	15.27	1970	156	0.622715	0.38829	1.0361	2.07539	1.55911	0.315946	1.18298	0.574491	0.243596	1.68666	4.13371	3.54075	1.13893	0.737337	1.44233	0.867136	2.88227	0.204368	1.58008	1.05274	0.775265	0.710346	0.866411	0.877565	0.461868	1.13277
15.3_267	15.3	1971.93	267	0.138843	0.993375	0.402004	0.134679	0.333945	0.228798	0.188586	0.561591	0.0689748	0.147793	0.907727	1.74452	1.39099	1.24348	0.779708	1.15395	1.27223	0.839061	0.273229	0.32947	0.0221677	0.625707	0.313551	0.392116	0.390015	0.69725
15.31_372	15.31	1973.5	372	0.134368	0.221698	0.133045	0.168802	0.173398	0.464085	0.00755917	0.044198	0.42137	0.115256	0.0682042	0.00670175	0.0659807	0.0479907	0.0697645	0.0406151	0.0320717	0.0329794	0.0283781	0.0521623	0.114842	0.069797	0.0660944	0.106979	0.101143	0.149594
15.32_149	15.32	1975.86	149	4.98485	7.84105	5.90835	3.93119	3.0324	5.51003	6.22813	6.15991	7.86327	0.359546	3.2573	4.25657	3.58576	2.59257	3.74564	5.16108	5.27555	5.63201	2.98221	3.33435	2.38216	0.96959	3.37465	4.03001	3.43187	3.27191
15.4_276	15.4	1984.85	276	0.095651	0.251531	0.172023	0.155971	0.117576	0.205888	0.0285488	0.0234407	0.197228	0.0577608	0.0359241	0.0581484	0.103386	0.0614844	0.0332797	0.0941878	0.110548	0.0857457	0.108222	0.131882	0.0391923	0.0861869	0.0698179	0.0916022	0.0690417	0.0427821
15.46_165	15.46	1992.51	165	0.743844	0.0890359	0.55908	0.358153	0.35432	0.103077	0.0794994	0.0191948	0.082857	0.474009	0.477353	0.37003	0.262934	0.23254	0.0157194	0.134012	0.367619	0.166436	0.564447	0.274231	0.179343	0.218856	0.265906	0.121896	0.194718	0.18739
15.48_245	15.48	1995.51	245	0.226234	0.353928	0.528187	0.240505	0.302514	0.681005	0.180736	0.193967	0.374777	0.289552	0.266946	0.221701	0.270201	0.327018	0.389389	0.2524	0.423464	0.311786	0.22225	0.386856	0.842442	0.713401	0.719272	0.742424	0.866998	0.87257
15.52_245	15.52	1999.6	245	0.320575	0.636825	0.423941	0.419728	0.403672	0.387082	0.394616	0.309084	0.326132	0.166548	0.104972	0.185447	0.181405	0.179289	0.23799	0.175205	0.250025	0.205222	0.161839	0.223685	0.565169	0.486212	0.562667	0.661018	0.542826	0.620857
15.54_204	15.54	2002.84	204	5.67737	0.623749	1.06475	12.6594	5.31627	1.05956	6.02573	1.05464	0.255167	10.1051	4.51153	2.0405	1.59285	1.23454	2.41315	1.82195	3.5042	1.3034	3.12859	1.4574	2.60974	1.4727	2.33234	2.02527	1.31174	2.37717
15.55_313	15.55	2004.09	313	0.174238	0.176724	0.337069	0.167941	0.322222	0.227395	0.160971	0.671098	0.318642	0.328627	0.394279	0.314907	0.369022	0.352712	0.304578	0.158646	0.36139	0.234044	0.230985	0.17566	0.232929	0.327543	0.271626	0.25886	0.304757	0.290726
15.6_318	15.6	2010.74	318	0.116189	0.0373406	0.230999	0.0279623	0.337889	0.0926127	0.0127165	0.240643	0.0121856	0.020173	0.25989	0.285738	0.0147393	0.312935	0.412442	0.00849094	0.0301062	0.334157	0.0132351	0.0498962	0.0168082	0.0242639	0.231967	0.0374523	0.0233155	0.0300056
15.61_188	15.61	2011.77	188	0.108674	0.209919	0.112229	0.455431	0.192731	0.405945	0.466713	0.0842188	0.305606	0.812293	0.494563	0.754784	0.367645	0.226375	0.358726	0.636223	0.697157	0.781555	0.835169	0.738133	0.137981	0.238362	0.465195	0.521469	0.313315	0.549342
15.67_286	15.67	2019.27	286	0.0978255	0.156472	0.0210549	0.0747462	0.0179624	0.130543	0.0703758	0.109347	0.152789	0.106631	0.133727	0.113684	0.103643	0.100139	0.0772009	0.0239152	0.100396	0.135284	0.0181747	0.172021	0.106101	0.141224	0.108484	0.14594	0.102484	0.122784
15.69_311	15.69	2023.12	311	0.720534	0.152654	1.3393	0.663453	1.17504	1.74483	0.654087	1.91959	0.145466	0.144823	1.25642	1.03439	1.33306	1.58528	1.0002	0.610071	1.3905	1.50223	1.06657	1.09395	0.0702759	0.180206	1.10362	1.0656	0.153042	0.103986
15.74_142	15.74	2027.8	142	2.17038	0.664973	0.888632	5.18204	1.84813	1.26814	2.73705	0.207851	0.152474	4.30882	1.79936	0.752982	1.02321	0.728716	0.813442	0.579069	1.02282	0.208234	1.45661	0.381233	1.34363	1.12355	0.959368	0.740513	0.898922	0.934164
15.75_218	15.75	2029.93	218	3.62211	1.0232	1.05869	6.84395	2.75264	0.808845	4.35667	0.633216	0.422805	6.64091	3.42466	2.27255	2.61944	1.67564	2.65799	2.20674	3.87233	1.86362	4.26251	1.06116	2.50101	1.76507	2.18971	2.22286	1.22598	2.67664
15.78_245	15.78	2033.03	245	1.78155	0.730134	0.373858	0.817457	0.746842	0.787051	0.234657	1.0058	0.408416	1.1475	0.32446	0.216672	0.415367	0.211687	0.402136	0.961024	0.43901	0.148005	1.93346	0.792275	0.369244	1.19368	1.10976	1.14799	1.59525	2.62931
15.83_116	15.83	2040.37	116	7.63624	10.8626	10.1748	6.39587	4.14054	3.55377	3.74593	4.61064	4.14598	7.42796	10.995	3.41447	5.24928	5.56307	5.05893	4.32246	5.42857	5.58927	5.18229	4.97172	6.8956	4.63671	4.14891	3.92452	2.89361	4.66777
15.83_173	15.83	2039.62	173	16.6064	12.3049	19.744	17.5132	16.6481	18.505	16.5909	36.3959	17.4303	49.3802	7.91049	10.2401	20.5414	21.8421	17.0277	17.5304	17.825	9.7764	25.0344	14.0309	19.701	20.8843	19.9082	19.522	21.3595	20.1918
15.91_173	15.91	2051.06	173	18.4991	12.1232	21.67	10.2908	20.5297	18.7649	29.9006	60.4046	14.0033	93.1524	8.65454	10.247	23.3861	20.8298	15.3507	28.5307	15.5304	8.41709	36.5973	12.5102	22.9889	21.3841	21.6006	23.2668	23.8291	21.6313
15.94_313	15.94	2054.33	313	0.0586653	0.430232	0.436069	0.238688	0.557706	0.250399	0.307725	1.06233	1.05619	0.459746	0.290774	0.259011	0.574343	0.594348	0.157032	0.336851	0.14391	0.34209	0.122463	0.211454	0.295656	0.214832	0.243012	0.263926	0.294063	0.17293
16.09_323	16.09	2073.86	323	0.213312	0.256863	0.265232	0.233139	0.211513	0.250354	0.227831	0.171098	0.184997	0.188562	0.17273	0.322291	0.276164	0.26015	0.26187	0.365051	0.400194	0.366109	0.266105	0.287626	0.0652461	0.344543	0.199355	0.198828	0.256693	0.204642
16.1_103	16.1	2075.35	103	1.27446	1.78644	0.268114	0.153529	3.62051	0.964297	0.136218	0.377188	1.25898	0.578958	0.456377	0.439551	0.53813	0.946725	0.69103	0.718206	0.561501	5.40669	0.407717	0.307911	0.839615	0.850911	0.82308	1.0041	0.865235	0.845436
16.11_233	16.11	2076.53	233	0.346281	0.344381	0.333197	0.232559	0.0764259	0.425145	0.376379	0.657468	0.548479	0.498579	0.128053	0.393869	0.373857	0.387689	0.2716	0.410931	0.0648407	0.472257	0.153036	0.376226	0.230348	0.274485	0.22949	0.297213	0.347008	0.390893
16.16_365	16.16	2083.41	365	0.914615	0.07865	0.587769	0.0049671	0.483466	0.119348	0.772251	0.295968	0.0976094	0.534951	0.0264179	0.0161948	0.0244114	0.00162536	0.0247923	0.0420622	0.0424037	0.0255636	0.032678	0.0238332	0.190573	0.167815	0.203797	0.211186	0.188851	0.221678
16.19_250	16.19	2087.06	250	0.0367577	0.154771	0.0358542	0.0458931	0.0453497	0.0285041	0.0226594	0.109751	0.0197752	0.0801826	0.0284581	0.0118072	0.0408416	0.0357717	0.0119697	0.0366438	0.0148895	0.0256231	0.0188846	0.0157947	0.0492586	0.0239783	0.0148301	0.0388285	0.0242783	0.0289652
16.22_441	16.22	2091.2	441	0.0496976	0.424136	1.61978	0.482763	0.27873	4.69538	0.407246	45.0118	0.103435	3.64663	0.911951	0.487846	0.244424	0.934569	0.35242	1.49961	0.467935	0.204597	0.605435	0.748669	1.66693	2.24464	1.2562	1.8782	0.392655	1.64361
16.24_359	16.24	2092.87	359	0.0700199	0.0615042	0.181707	0.0651857	0.0577736	0.0507566	0.127136	2.79583	0.150821	0.15981	0.10786	0.0791147	0.125214	0.14317	0.0600306	0.175219	0.0741403	0.0860505	0.0307199	0.0368895	0.117243	0.110952	0.156708	0.256297	0.128728	0.143062
16.32_392	16.32	2103.16	392	0.620888	0.67407	0.607602	0.722924	0.512588	0.366478	0.528679	0.379695	0.412416	0.631668	0.203152	0.0817835	0.491345	0.215979	0.242108	0.257607	0.318012	0.356721	0.251261	0.142826	0.232647	0.228605	0.245236	0.230092	0.269996	0.252991
16.34_333	16.34	2104.5	333	0.0986139	0.159975	0.176754	0.104314	0.283648	0.208871	0.0884341	0.338261	0.123571	0.314383	0.133198	0.121184	0.332046	0.158885	0.0566997	0.225148	0.162629	0.101891	0.144208	0.209929	0.185486	0.152722	0.164562	0.229904	0.200754	0.201933
16.36_158	16.36	2106.64	158	0.875979	0.137247	0.338456	1.0003	0.676691	0.10327	0.46367	0.0566155	0.0396972	1.40625	2.34659	1.28851	1.60906	0.834664	1.97009	1.09857	2.91516	0.205039	1.37962	0.294961	0.972584	0.567093	0.694452	0.631214	0.311579	0.961305
16.38_295	16.38	2107.78	295	0.194707	0.0649846	0.0557363	0.0638659	0.0914455	0.101963	0.0838361	0.154851	0.0435654	0.13141	0.0368674	0.0324967	0.0245293	0.0329274	0.0219317	0.0461838	0.0322683	0.055135	0.0277407	0.0328428	0.0464055	0.0476511	0.0558661	0.0484665	0.035866	0.0422521
16.4_319	16.4	2110.53	319	2.18952	1.27129	3.55892	1.81865	1.6626	0.625345	1.76144	5.84525	0.483991	3.09645	1.02192	1.9008	1.9826	2.09707	2.08772	2.71544	2.68355	1.95385	1.74032	1.92096	1.70149	1.66153	1.73396	1.77099	1.82887	1.82386
16.41_204	16.41	2111.41	204	1.27113	1.49316	1.21224	2.20479	1.06423	1.63808	0.605607	1.05604	1.84761	0.72828	1.47037	0.184399	0.846914	0.275385	0.983836	0.954729	0.627762	0.778133	0.873359	0.591027	1.4147	1.1222	1.21854	1.2326	1.12124	1.27886
16.46_267	16.46	2115.63	267	0.188401	0.187093	0.110868	0.536315	0.153397	0.209881	0.0950852	0.588019	0.0811739	0.478443	0.360973	0.537314	0.390267	0.665103	0.358365	0.618937	0.363363	0.632522	0.517966	0.965532	0.658188	0.538543	0.638637	0.653811	0.555017	0.546947
16.47_453	16.47	2117.01	453	0.345391	1.12643	0.128847	0.252306	0.101578	0.103105	0.226675	0.0169233	0.080334	0.0677291	0.0231978	0.0134082	0.211728	0.0834439	0.125391	0.10838	0.154897	0.0943059	0.0764498	0.0636106	0.0665216	0.0745365	0.0990462	0.11134	0.136758	0.143786
16.48_333	16.48	2118.05	333	0.0994227	0.0923892	0.110216	0.112793	0.142086	0.139775	0.0918065	0.217422	0.0863622	0.18502	0.218623	0.392938	0.344626	0.311097	0.450538	0.339627	0.162709	0.335328	0.332612	0.514589	0.222811	0.223543	0.193133	0.190197	0.222187	0.22916
16.51_218	16.51	2120.65	218	0.329613	0.169369	0.252656	0.904172	0.518447	0.806316	0.464405	0.373882	0.373306	0.83501	1.31313	0.604332	0.86409	0.813361	1.10507	0.652192	1.20328	0.366932	1.00155	0.250859	0.560759	0.41722	0.767202	0.606681	0.296587	0.553797
16.51_328	16.51	2120.97	328	0.20374	0.170101	0.165793	0.137121	0.130156	0.137988	0.174854	0.161918	0.200172	0.37438	0.179888	0.150723	0.0175492	0.155391	0.0981469	0.188647	0.130817	0.162267	0.110581	0.150588	0.102744	0.0934493	0.0954098	0.116365	0.146548	0.115789
16.53_299	16.53	2122.52	299	0.679857	0.830685	0.449265	0.469355	0.421292	0.476601	0.455043	0.430651	1.45535	0.507741	0.806715	1.1337	1.33183	1.72737	1.5797	1.02536	1.16022	0.669622	0.743015	1.05176	0.620799	0.678548	0.698541	0.615014	0.680225	0.658067
16.6_187	16.6	2128.63	187	1.7203	0.986132	3.34992	3.72986	2.16963	0.654123	0.790907	1.32841	0.594167	2.97795	2.06741	2.46494	2.83739	2.15395	1.76134	2.42823	2.67608	2.32599	2.70283	2.86735	2.16705	1.99229	2.09989	2.25875	2.13798	1.97137
16.61_324	16.61	2130.08	324	0.189624	0.0891411	0.0528864	0.226321	0.0822829	0.114232	0.0923819	0.0149369	0.156004	0.0678537	0.163177	0.15317	0.181938	0.151292	0.176351	0.190348	0.165362	0.240209	0.195606	0.191915	0.0971712	0.130589	0.116012	0.109098	0.134391	0.106586
16.63_144	16.63	2131.46	144	1.13654	0.189529	0.377401	1.06825	0.610346	0.0869905	0.341702	0.211199	0.157247	1.0888	1.05159	1.24925	0.685557	0.688526	1.11055	0.964362	0.766306	0.353952	1.53924	0.374103	0.527853	0.219569	0.574572	0.475825	0.122307	0.674468
16.66_265	16.66	2134.19	265	0.320172	0.0572293	0.54927	1.15012	0.637659	0.0396765	0.332667	0.476037	0.060303	0.825138	0.966425	1.83106	0.576818	1.0488	0.714466	0.733909	1.13147	0.8673	0.867399	0.821263	0.688418	0.677779	0.748929	0.762465	0.696428	0.094074
16.71_202	16.71	2139.55	202	0.897886	6.58762	0.538987	1.09214	0.8134	1.12439	0.631423	2.0097	0.713593	0.546334	0.406699	0.689288	0.484773	0.422745	0.522554	0.494912	0.604731	0.815717	0.748179	0.341712	0.671942	0.746204	0.865487	0.786215	0.977768	0.911032
16.71_265	16.71	2138.62	265	0.100312	0.260705	0.103429	0.0665107	0.123943	0.12558	0.112374	0.0810473	0.0261574	0.0365412	0.0839493	0.080156	0.060274	0.170261	0.103507	0.0748537	0.0931053	0.0660149	0.0524562	0.115211	0.0450145	0.0456797	0.0848136	0.0665457	0.0567443	0.0907099
16.73_290	16.73	2141.02	290	0.558641	0.679163	0.782119	0.547794	0.814509	1.00125	0.6906	0.496595	0.568135	0.642235	0.243708	0.249983	0.404381	0.366639	0.332741	0.35463	0.299413	0.352424	0.458097	0.3985	0.521407	0.458256	0.551489	0.604265	0.631215	0.678357
16.74_328	16.74	2142.26	328	0.415038	0.395642	0.403407	0.295	0.248919	0.4098	0.404314	0.419925	0.414595	0.177873	0.395472	0.363562	0.373383	0.306404	0.297176	0.424272	0.251944	0.413788	0.227013	0.376421	0.279793	0.277284	0.27821	0.274516	0.331767	0.293752
16.74_330	16.74	2141.66	330	0.278157	0.405968	0.254063	0.135861	0.192547	0.837785	0.228881	0.0625768	0.858162	0.0552278	0.126714	0.0237039	0.102733	0.0467819	0.0794664	0.0994665	0.123845	0.100941	0.111108	0.190843	0.144255	0.108455	0.202675	0.100358	0.192483	0.143492
16.76_103	16.76	2143.88	103	3.19696	2.63667	3.70628	1.82388	2.74274	0.998748	1.8122	5.60929	1.30385	1.2782	6.34772	6.73665	7.16789	3.17936	4.12189	3.95496	5.46895	6.36415	3.41165	3.51779	3.31696	3.50121	2.78812	2.81824	3.28454	2.56855
16.78_243	16.78	2145.55	243	0.950131	0.823978	1.05249	0.988799	0.701814	0.575618	0.6293	0.470749	0.93073	0.555547	0.787919	1.4872	0.504933	0.954105	0.910483	0.716285	0.695807	0.634411	0.462749	0.49668	1.12132	1.01939	0.829528	0.934129	0.850335	0.827529
16.79_174	16.79	2146.82	174	2.17839	0.596186	0.886419	3.12735	1.38519	1.043	2.35971	0.692289	0.631427	2.26066	2.22667	1.37164	1.56914	1.46791	1.85631	1.73725	3.83152	1.72304	4.0887	2.02931	1.30317	1.29261	1.7141	2.58713	1.95748	2.45625
16.8_231	16.8	2147.95	231	0.481785	0.767642	0.33891	0.473672	0.280434	1.21961	0.425651	0.340482	1.01114	0.268757	0.109427	0.121509	0.282929	0.0987158	0.506657	0.089252	0.094208	0.117699	0.0617846	0.181932	0.267545	0.300925	0.344921	0.265453	0.320833	0.310573
16.81_435	16.81	2148.91	435	0.0449979	0.0434607	0.0705632	0.00787439	0.0445211	0.0542263	0.031877	0.0266883	0.0466983	0.0533289	0.0720053	0.0633138	0.0668467	0.0779445	0.0525856	0.0839525	0.0898185	0.0824704	0.0789705	0.0733903	0.0722941	0.0792755	0.0934426	0.081532	0.0931608	0.076634
16.83_233	16.83	2150.14	233	0.449743	0.680349	0.871354	0.354642	0.574012	0.930441	0.57977	0.578696	0.238043	0.464294	0.276618	0.233221	0.59592	0.0867761	0.413057	0.271294	0.362303	0.702479	0.403057	0.66723	0.588252	0.602437	0.569293	0.393085	0.967031	0.462319
16.88_57	16.88	2155.03	57	41.0582	61.2807	44.2751	34.0377	40.6776	53.0174	41.9594	31.7221	69.7329	19.5755	39.2879	40.0296	37.3434	43.3549	34.5222	34.5129	35.9179	41.1104	31.5087	34.5849	28.2253	27.5391	31.1756	25.1157	28.8824	26.5575
16.9_322	16.9	2156.77	322	0.11512	0.181326	0.110035	0.142466	0.0971366	0.190631	0.173148	0.160134	0.211304	0.202088	0.124297	0.124344	0.152647	0.134011	0.0233469	0.0954004	0.0728264	0.130477	0.12137	0.139942	0.167879	0.124466	0.149313	0.135201	0.124703	0.156938
16.91_391	16.91	2158.11	391	0.0745369	0.0236382	0.0744273	0.123679	0.105753	0.0426445	0.0874607	0.0113888	0.0220552	0.030961	0.00840868	0.0107961	0.00936308	0.00467607	0.00552507	0.00663399	0.0265883	0.00497392	0.00747837	0.00591039	0.0291664	0.0145589	0.0124883	0.0118404	0.0166945	0.0308255
16.93_290	16.93	2159.95	290	0.497477	0.339007	0.542299	0.294691	0.747363	0.772685	0.225987	3.12157	0.866615	0.951563	0.318743	0.494028	0.518933	0.497818	0.324795	0.387538	0.440487	0.514294	0.365478	0.430898	0.465162	0.517697	0.53448	0.594423	0.577761	0.584286
16.97_393	16.97	2163.42	393	0.958843	1.59231	1.26287	1.28348	0.868855	1.55333	1.15149	0.610559	2.38778	1.38731	0.194715	0.136529	0.423169	0.212433	0.261603	0.00874484	0.382387	0.477933	0.320991	0.218101	0.412143	0.369195	0.403279	0.428251	0.464752	0.426449
16.99_217	16.99	2164.96	217	6.84641	14.1117	15.2324	6.48612	3.41679	10.7282	3.98585	4.29546	8.92961	6.6859	3.49681	3.13786	6.30845	5.3773	3.2915	6.46502	6.91518	0.170559	2.90835	4.72281	0.341823	4.27534	4.58325	4.40196	4.57363	4.38428
17.01_208	17.01	2166.93	208	0.225708	0.130766	0.322701	0.218315	0.205362	0.137668	0.219491	0.182947	0.0830858	0.158802	0.0756055	0.101466	0.137457	0.107203	0.0818419	0.115669	0.0930291	0.155393	0.140242	0.09097	0.105415	0.128984	0.130676	0.0522128	0.104024	0.158617
17.02_179	17.02	2167.89	179	0.340058	0.866876	0.579928	0.999696	0.793562	0.846474	0.934983	0.515967	0.338679	0.976768	1.26754	1.06313	0.459533	1.07935	0.681367	0.623473	1.55848	0.944141	0.670499	0.372268	0.652943	0.632377	0.540595	0.878998	0.255555	0.907625
17.02_500	17.02	2168.57	500	0.00847887	0.0380173	0.00607862	0.0246297	0.00870412	0.00158261	0.00683926	0.0399313	0.0019455	0.0372098	0.0344583	0.10426	0.059485	0.0961405	0.119211	0.109999	0.0993503	0.0491128	0.0650912	0.0305379	0.0421193	0.0471338	0.0401072	0.0470529	0.0426891	0.0443714
17.04_188	17.04	2169.85	188	0.10928	0.256157	0.147354	0.385979	0.648813	0.150083	0.324565	0.906764	0.078349	0.429395	4.49609	3.23144	1.88599	1.69037	2.00739	1.98774	2.01002	0.724375	1.46057	0.404957	0.663385	0.696572	0.878279	0.954192	0.808475	0.776442
17.06_347	17.06	2171.47	347	0.063264	0.0864304	0.1025	0.0558633	0.158825	0.0397708	0.0710945	0.0212134	0.13087	0.0174458	0.0534854	0.107527	0.0730413	0.0418327	0.0624458	0.0978049	0.0521853	0.0331836	0.0327886	0.108454	0.0965098	0.0556349	0.0943793	0.0717259	0.0771937	0.0929716
17.08_196	17.08	2173.82	196	0.296798	0.13302	0.216922	0.164541	0.0291202	0.13917	0.0372856	0.0344186	0.340321	0.0963159	0.276046	0.0583811	0.223313	0.279493	0.0414134	0.147625	0.29592	0.0775011	0.175461	0.0196161	0.145664	0.167129	0.0369521	0.02822	0.207136	0.225674
17.12_379	17.12	2177.44	379	0.501208	0.175293	0.219963	0.439165	0.00591356	0.0761956	0.626244	0.121048	0.0263832	0.0692031	0.0159805	0.0256712	0.0463251	0.0631317	0.0679891	0.00945893	0.0789541	0.0939262	0.206184	0.0181124	0.0807788	0.0927012	0.0918461	0.0846076	0.103427	0.0977808
17.14_247	17.14	2179.3	247	0.432517	0.271366	0.376327	0.384507	0.373849	0.778834	0.371616	0.385464	0.483269	0.391046	0.0519988	0.0656563	0.1928	0.204048	0.18141	0.182071	0.206792	0.311446	0.223818	0.215711	0.297965	0.250918	0.254751	0.252528	0.313976	0.221036
17.15_261	17.15	2180.63	261	1.1399	1.42687	1.14568	1.01877	1.09012	2.8536	1.16605	0.706129	2.25307	0.96011	0.550542	0.320779	0.749683	0.512988	0.5059	0.558677	0.649873	0.858679	0.535942	0.509952	0.680945	0.600487	0.597854	0.614677	0.62487	0.577679
17.16_406	17.16	2181.3	406	0.651117	0.185694	0.674713	1.09827	0.8399	0.18823	0.519979	3.67652	0.169383	1.79275	2.27723	2.11167	3.97401	1.38556	1.87939	1.94379	2.41757	1.2524	1.0249	0.799467	2.03017	1.68317	1.89256	1.98182	1.72393	2.98598
17.17_204	17.17	2182.82	204	0.779414	0.165007	0.889104	0.795996	0.618283	0.829989	0.288812	0.650581	0.223331	0.522241	3.51504	3.79781	4.64431	2.83489	1.48601	2.18972	0.534701	2.83191	1.34767	0.750001	0.642268	0.609908	0.61755	0.65636	0.450816	0.420096
17.2_245	17.2	2185.55	245	0.302425	0.417156	0.372991	0.314295	0.281929	0.313186	0.288823	0.481528	0.620636	0.236544	0.506703	0.449774	0.254304	0.404025	0.289443	0.240947	0.291722	0.336963	0.275691	0.304718	0.210867	0.196911	0.180927	0.212967	0.115953	0.288546
17.2_336	17.2	2184.7	336	0.0869907	0.0252127	0.0197253	0.104738	0.0837594	0.00837263	0.0133783	0.0217037	0.019147	0.0435486	0.0242801	0.0185773	0.0146783	0.0293745	0.0136347	0.0598472	0.0263939	0.0197552	0.0189763	0.0186118	0.0538142	0.0646601	0.0362085	0.0160196	0.0641406	0.0322836
17.23_284	17.23	2187.54	284	0.0709773	0.082644	0.0552571	0.0353234	0.0566003	0.0272309	0.0850101	0.032063	0.160128	0.0312692	0.0683763	0.0298254	0.0571502	0.0418844	0.0671616	0.0748867	0.0399195	0.0633617	0.0288819	0.101856	0.0518573	0.0776599	0.022874	0.0487607	0.0640467	0.0264634
17.24_204	17.24	2189.1	204	4.00179	3.34586	3.90169	0.0681747	2.19651	3.31896	0.219894	1.60383	3.72734	1.463	1.16163	3.79781	4.64431	2.83489	1.48601	2.18972	0.76044	2.83191	0.548803	1.96966	1.61314	1.57861	1.84294	1.40129	0.0656902	1.41063
17.24_290	17.24	2188.94	290	0.361252	0.0442234	0.0751499	0.0556899	0.0513812	0.0236275	0.0403396	0.0594276	0.026726	0.0386392	0.0892446	0.0528947	0.0764792	0.0514252	0.0372187	0.0594611	0.0639058	0.0520661	0.0536366	0.109472	0.0746823	0.0342701	0.0482814	0.0873306	0.0172262	0.0658989
17.25_195	17.25	2190.16	195	31.6838	55.8281	43.5434	2.68829	43.8675	0.0723159	30.8605	57.6519	48.3293	10.0506	8.60232	8.74434	35.7442	15.507	22.0618	40.4345	13.1566	9.04287	23.7239	60.1729	16.3589	2.37175	3.09548	8.27137	8.71256	16.8979
17.28_67	17.28	2192.49	67	6.12999	6.28223	4.96469	0.113192	2.28162	0.31151	1.38109	4.49394	0.198637	0.843139	1.3472	1.13055	2.66493	0.568589	2.44009	3.12154	0.425381	0.151666	0.339248	4.50863	1.68632	0.557902	0.112007	1.56472	0.0449531	0.189129
17.29_111	17.29	2193.43	111	1.03616	1.40401	0.822653	0.951416	0.472206	0.244298	0.497789	0.221709	0.115843	0.129022	0.152178	0.102041	0.309164	0.269972	0.291047	0.417216	0.14278	0.0463778	0.0507382	0.420676	0.243848	0.259349	0.179679	0.198809	0.126864	0.129272
17.29_195	17.29	2193.47	195	72.146	67.5906	58.7182	2.84491	25.0296	0.0672574	17.4439	56.0823	49.0136	37.1782	13.3337	8.74434	35.7697	15.507	29.3496	40.4345	2.34664	0.0886437	24.1243	60.0737	16.3496	2.37175	3.09548	18.4616	0.128334	0.0730865
17.38_378	17.38	2207.78	378	0.0607382	0.0860351	0.073911	0.0806975	0.0933863	0.318869	0.121789	0.00232237	0.222488	0.118783	0.0390266	0.0478077	0.0454114	0.0510923	0.0437707	0.0369167	0.0594898	0.0598406	0.08017	0.0526147	0.0750566	0.0896878	0.118229	0.0914224	0.119686	0.156841
17.39_137	17.39	2214.51	137	0.181806	0.341746	0.26493	0.331918	0.326861	0.551949	0.312029	0.264815	0.694751	0.297453	0.414791	0.197293	0.273289	0.375045	0.182175	0.116684	0.376401	0.417679	0.330774	0.313815	0.268609	0.322036	0.244258	0.308299	0.248633	0.270805
17.41_215	17.41	2224.26	215	0.0579314	0.0476144	0.0988667	0.0548146	0.0583584	0.0871738	0.0523752	1.16631	0.220481	0.0592089	0.203646	0.564929	0.241987	0.150159	0.099849	0.187303	0.21166	0.583908	1.05842	3.20492	0.171191	0.195519	0.224797	0.181654	0.267705	0.238191
17.53_285	17.53	2284.77	285	13.5458	4.58546	6.24024	0.232559	4.07818	0.0419217	4.96279	3.5691	1.65022	3.14852	0.986546	0.9751	2.68638	0.77787	1.72304	3.8573	0.77828	1.43507	0.961833	4.49007	1.2019	0.0632885	0.101424	2.60451	0.0566782	0.0456019
17.53_305	17.53	2281.55	305	2.50182	3.3668	2.32724	3.20902	1.74775	3.0194	2.01647	1.11078	3.47726	2.22288	0.594765	0.492746	1.18509	0.81845	1.00117	1.08165	1.45158	1.82771	0.837878	0.697906	0.962881	0.969365	0.946349	0.835193	1.12929	0.866895
17.59_200	17.59	2313.03	200	0.246253	0.230856	0.199102	0.21781	0.141551	0.272684	0.144532	0.108765	0.26588	0.136108	0.174523	0.199293	0.172008	0.166922	0.135959	0.130869	0.168418	0.241598	0.164714	0.216221	0.240832	0.218763	0.201445	0.203411	0.220495	0.184084
17.59_317	17.59	2310.9	317	0.206383	0.359811	0.367361	0.247556	0.208055	0.1166	0.209147	0.132411	0.422928	0.263224	0.236878	0.226957	0.195824	0.201839	0.207007	0.266946	0.292441	0.282904	0.258445	0.233267	0.272441	0.247085	0.237035	0.194583	0.256701	0.227213
17.61_415	17.61	2325.7	415	0.0994273	0.278726	0.140181	0.150312	0.151286	0.128548	0.12272	0.0249227	0.477449	0.133819	0.341313	0.523382	0.329894	0.486635	0.396164	0.31179	0.433657	0.354137	0.394784	0.429276	0.198163	0.347076	0.230224	0.145694	0.301869	0.234765
17.67_217	17.67	2352.84	217	2.26072	2.48459	2.41068	1.03856	1.92986	1.61702	2.83137	1.67031	3.20672	1.37755	0.43701	0.20188	0.444267	0.695568	0.223023	0.42333	0.269014	0.32495	0.659682	0.253457	0.802236	0.664839	0.559633	0.514872	0.613362	0.679084
17.69_209	17.69	2361.33	209	0.124274	0.202061	0.292439	0.140686	0.249784	0.251421	0.121304	3.37638	0.0989511	0.162306	0.430836	0.678974	0.673957	1.37619	1.05037	0.882843	1.95001	1.21383	0.852101	1.0344	0.625052	0.617294	0.595711	0.573729	0.686609	0.618568
17.7_327	17.7	2364.7	327	0.0527952	0.130969	0.300959	0.091485	0.161955	0.132159	0.0810873	1.06848	0.249662	0.445784	0.17674	0.122187	0.1355	0.116486	0.133951	0.122314	0.151915	0.0844294	0.111578	0.120903	0.155555	0.387649	0.176037	0.160587	0.197028	0.16813
17.71_204	17.71	2369.08	204	7.75563	1.8707	4.76321	2.65255	7.58053	2.15108	2.82364	2.45145	6.23253	1.73827	3.97091	1.31752	3.29795	1.56676	4.14615	5.15457	2.77044	1.94058	1.87479	1.94251	2.22434	1.84598	1.86342	1.79538	1.92406	1.87525
17.75_175	17.75	2386.61	175	0.677878	1.08556	1.69371	1.25384	1.25131	1.02454	0.985331	3.55519	1.74945	2.6715	0.837985	1.18988	0.850671	0.821216	0.610634	0.531316	0.436516	0.953969	2.25414	0.514693	1.26269	1.07012	1.14033	1.0737	1.13967	1.00422
17.78_202	17.78	2401.28	202	0.37421	0.19424	0.196327	0.449761	0.285587	0.207242	0.173344	0.204702	0.121226	0.301218	0.337007	0.0895548	0.217467	0.0792875	0.18644	0.175398	0.412098	0.147829	0.0907532	0.112112	0.157337	0.112572	0.0306224	0.0555894	0.0371417	0.220206
17.8_204	17.8	2406.91	204	0.708657	0.473677	1.2297	0.81868	1.33886	0.817049	0.962055	0.854244	1.23826	0.575694	0.682102	0.657261	0.917365	1.48358	1.52095	1.72092	0.640364	0.566786	0.864217	3.09365	0.818394	0.757541	0.680496	0.677876	0.721518	0.718807
17.82_179	17.82	2413.05	179	1.78518	2.69037	2.68421	0.446039	1.01465	1.12737	1.21159	0.576991	1.7875	0.427437	5.43244	394.731	9.23282	955.312	14.6964	19.2493	14.1035	544.288	686.418	780.42	243.911	227.868	221.734	217.251	233.285	211.666
17.83_217	17.83	2417	217	0.79407	1.09605	0.38539	1.12288	0.659542	1.99286	0.793498	0.584789	3.24043	1.05153	0.999326	0.607334	1.78523	0.983606	0.767619	0.82677	0.943049	0.727406	0.624634	4.53364	1.09909	1.35788	1.01821	1.17387	1.21569	0.946828
17.84_209	17.84	2420.04	209	0.339536	0.185128	0.251801	0.374367	0.181795	0.260264	0.474631	0.531387	0.160028	0.0844714	1.2455	1.23785	0.720421	4.96198	0.635205	1.17917	1.16618	1.05187	3.97912	1.29561	0.366486	0.339981	0.380355	0.344843	0.374329	0.337254
17.85_319	17.85	2422.72	319	0.150132	0.0838396	0.474378	0.232789	0.188015	0.140566	0.207714	0.0192774	0.12759	0.0843262	0.0817302	0.666006	0.333623	0.606062	0.546432	0.790198	0.630869	0.566109	0.142992	0.492032	0.292322	0.269949	0.26747	0.276195	0.274947	0.309616
17.86_154	17.86	2426.63	154	0.340255	0.247513	0.319825	0.0844004	0.389613	0.092829	0.219913	0.15741	0.187176	0.155517	0.408558	0.457086	0.317335	0.330558	0.351037	0.337563	0.426893	0.0675452	0.159894	0.219293	0.0964977	0.206059	0.175101	0.210779	0.219395	0.241873
17.91_285	17.91	2440.57	285	1.18504	1.70811	1.21554	1.00392	0.840877	2.59399	1.6888	1.14367	2.53346	0.96363	1.38512	2.13307	0.963431	1.16011	1.15937	1.80521	2.01563	1.86202	3.80066	1.71762	0.0936305	0.936985	1.05571	0.869146	0.928507	1.1371
17.92_267	17.92	2443.91	267	0.200894	0.209437	0.224174	0.091972	0.126431	0.159585	0.160302	0.200755	0.173856	0.100415	1.38891	10.62	1.45197	34.8072	1.69675	1.91213	1.64346	15.4111	21.2789	6.02616	4.84849	4.41869	4.36604	4.38562	4.83115	4.639
17.97_217	17.97	2456.89	217	2.16876	0.392391	0.195798	0.852282	0.134554	0.250127	1.14812	1.66814	0.85648	1.53457	1.7871	1.62533	1.04577	1.43635	1.47587	1.57637	1.04564	4.8317	1.75961	1.75522	0.976832	0.849347	0.844114	1.74585	1.29422	0.728248
17.98_526	17.98	2459.8	526	0.0147837	0.0362602	0.00121357	0.0260586	0.00342024	0	0.0236577	0.0311202	0	0.0381763	0.056272	0.0271216	0.0748376	0.0937725	0.0853616	0.0888019	0.146366	0.131209	0.174337	0.084873	0.0718812	0.0615501	0.0557284	0.0618703	0.0620139	0.0644719
18.06_273	18.06	2483.66	273	1.22924	0.479165	0.503554	2.79676	0.681113	0.225164	1.09977	0.111793	0.490116	0.282305	0.325299	0.438752	0.116891	0.265781	0.325672	0.0891939	0.107222	0.26856	0.149976	0.0778028	1.22163	1.03651	1.10969	1.11181	1.26265	1.03542
18.06_341	18.06	2483.53	341	0.0829733	0.203105	0.304213	0.141129	0.0667813	0.171305	0.154005	0.270123	0.202651	0.121104	0.19564	0.348285	0.229738	0.369221	0.280118	0.232943	0.30565	0.222665	0.176078	0.409147	0.186325	0.700695	0.20571	0.303931	0.24326	0.0771934
18.07_103	18.07	2485.27	103	1.24201	0.487453	0.486932	2.21717	0.581039	0.210099	0.925701	0.0627263	0.743027	0.440113	1.0747	1.32457	0.576034	1.43601	0.830776	0.738293	0.592679	2.21393	0.521302	0.554273	1.25573	1.14578	0.908951	0.536561	1.15871	0.929611
18.09_356	18.09	2491.28	356	0.206498	0.213408	0.15642	0.110424	0.118672	0.173408	0.107651	0.219975	0.211548	0.10723	0.26477	0.246968	0.176513	0.181842	0.169647	0.230618	0.207652	0.234143	0.146538	0.102186	0.155442	0.141996	0.132159	0.133148	0.165202	0.160625
18.16_318	18.16	2513.42	318	0.342551	0.628491	0.104747	0.466424	0.293212	0.55105	0.462118	0.0592654	0.4372	0.134506	0.426657	0.583124	0.264108	0.733795	0.428673	0.400694	0.372016	1.10833	0.37416	0.429366	0.375976	0.381107	0.392802	0.385097	0.41951	0.408413
18.21_70	18.21	2525.8	70	1.05947	0.997967	1.43778	1.59365	1.04212	0.90634	0.702951	0.970713	0.281124	1.12029	0.878453	0.783038	0.884054	0.802302	0.506629	0.915344	0.92794	0.633735	0.717644	0.704254	0.854793	0.583283	0.684193	0.6183	0.61267	0.539637
18.22_318	18.22	2530.26	318	0.150435	0.266172	0.0609888	0.204736	0.11187	0.293983	0.194104	0.0431971	0.337875	0.0750235	0.253007	0.212272	0.08106	0.319169	0.212246	0.147884	0.269085	0.440748	0.142761	0.110528	0.158948	0.160561	0.161376	0.153776	0.18848	0.192905
18.23_273	18.23	2534.24	273	0.514864	1.0803	0.373257	0.476232	0.455697	0.493287	0.321879	0.171478	1.37702	0.226221	0.057666	0.107365	0.125941	0.113444	0.0817139	0.331274	0.100276	0.0952839	0.121812	0.276717	1.10549	0.947789	0.963075	0.965064	1.20587	0.93828
18.24_289	18.24	2536.68	289	0.141199	0.200874	0.12103	0.124107	0.0966651	0.197419	0.0574207	0.0579636	0.0680557	0.0697078	0.0360705	0.0760747	0.0693744	0.0430879	0.0331609	0.033903	0.0504717	0.0342929	0.0371411	0.0367149	0.297818	0.254153	0.255776	0.259492	0.257137	0.237513
18.26_204	18.26	2542.62	204	0.390717	0.361917	0.348352	0.401401	0.416972	0.337187	0.207188	0.475701	0.212358	0.308815	0.0681083	0.447711	0.0656234	0.160964	0.0933909	0.115189	0.170611	0.0623793	0.0744976	0.910167	0.630178	0.524734	0.84083	0.593307	0.553255	0.531379
18.28_271	18.28	2551.36	271	0.181667	0.22087	0.18145	0.186472	0.253576	0.305313	0.165447	0.0462115	0.801442	0.0495377	0.0700786	0.259856	0.056496	0.0457128	0.139677	0.140463	0.0577343	0.255345	0.0341692	0.169162	0.134236	0.0999527	0.100613	0.135193	0.100813	0.127165
18.29_160	18.29	2552.19	160	0.113007	0.197824	0.0463083	0.608641	0.109083	0.236402	0.105156	0.0399691	0.204119	0.0442492	0.041253	0.0110671	0.192714	0.0787548	0.173053	0.068505	0.0315041	0.10584	0.102753	0.184532	0.283969	0.302405	0.25382	0.274257	0.28795	0.241506
18.3_217	18.3	2555.64	217	0.161674	0.313945	0.479788	8.13472	0.505022	0.651708	0.497172	0.25683	0.824673	0.309732	0.240398	1.03455	0.224686	0.145779	0.168028	0.066637	0.0919956	0.375201	0.309028	0.221594	0.808311	0.508131	0.589222	0.512183	0.491867	0.624113
18.32_103	18.32	2561.08	103	3.68435	3.56409	2.08593	4.19955	2.18309	1.9721	2.09411	0.557686	1.79548	0.832384	0.703279	1.36071	1.10177	2.38016	1.87512	1.64367	1.73828	1.11432	0.530906	0.793647	2.3281	0.564242	2.05895	1.94707	2.04789	1.57451
18.32_70	18.32	2561.53	70	1.1051	0.244126	0.197762	2.0121	1.43255	0.132305	0.474636	0.22902	0.916811	0.684668	0.0999568	0.0719503	0.0816092	0.766727	0.648291	0.070166	0.120741	0.0945351	0.375803	0.243347	0.0626323	0.795783	1.04928	0.0604688	0.965989	0.0727647
18.34_229	18.34	2566.85	229	0.222707	0.223909	0.175609	0.211052	0.170031	0.146291	0.199215	0.152126	0.447987	0.288569	0.0775219	0.0771228	0.044353	0.095436	0.0354074	0.0298409	0.065077	0.172721	0.161099	0.245476	0.057183	0.161187	0.150051	0.114245	0.195079	0.0555363
18.36_309	18.36	2573.67	309	0.193175	0.172636	0.128891	0.0723145	0.183221	0.0683692	0.140292	0.0675413	0.0388013	0.0805577	0.0853161	0.0509572	0.0426014	0.0457789	0.062725	0.0999146	0.0370718	0.0419714	0.08925	0.0828623	0.0717256	0.0531343	0.077063	0.0696112	0.0811074	0.076473
18.36_371	18.36	2575.59	371	0.110393	0.144621	0.157634	0.0918079	0.101886	0.132841	0.115911	0.0772367	0.229116	0.0985617	0.190296	0.191128	0.10615	0.158632	0.11365	0.11829	0.138725	0.3155	0.166313	0.214995	0.121474	0.340306	0.0768247	0.251486	0.163542	0.0951309
18.39_204	18.39	2583.46	204	1.6937	1.28089	1.15259	0.43091	1.0208	2.54996	1.75556	0.890387	1.32981	0.791514	1.22417	1.32573	1.28855	0.26894	0.984109	1.0389	1.33755	1.25235	1.4294	1.53449	1.02271	2.09472	1.9228	0.901666	1.65811	2.11785
18.39_273	18.39	2586.8	273	0.285459	0.507182	0.309624	0.967986	0.5251	1.31789	0.210629	0.0617224	0.841126	0.0511488	0.621727	0.648856	0.169265	0.0854423	0.463945	0.0560558	0.448566	0.155052	0.161834	0.320356	0.076463	0.222861	0.778207	0.25801	0.787323	0.739965
18.41_532	18.41	2590.45	532	0.00138782	0.00156471	0.00125792	0.0022077	0.00109208	0.00178404	0.0012351	0	0.00333273	0.00255031	0.0265697	0.0862084	0.0238417	0.0723527	0.00391425	0.0186222	0.00632877	0.0294019	0.0384881	0.0600336	0.0224531	0.0109089	0.0138495	0.0154309	0.006899	0.0147364
18.54_75	18.54	2633.35	75	2.23042	2.2013	2.32441	2.24476	2.38438	2.09453	1.08524	2.49547	2.43446	2.53006	3.44805	4.86831	3.90738	3.20139	3.70836	3.95453	2.70897	2.97953	2.63801	2.03908	2.95622	2.83825	2.50209	2.33337	2.49913	2.20607
18.59_590	18.59	2646.02	590	0.0406132	0.0473651	0.0595633	0.0503441	0.0214991	0.0647815	0.0122307	0.0147446	0.0363559	0.0337159	0	0	0.0338737	0	0	0.026754	0.0235695	0	0.000849787	0	0.0261505	0.0216585	0.0207407	0.0208103	0.0191288	0.022879
18.63_283	18.63	2663.26	283	0.0491627	0.125449	0.0873274	0.12123	0.139794	0.145438	0.0713006	0.077788	0.215141	0.0326568	0.41158	1.64298	0.12207	1.08422	0.160093	0.15482	0.187725	0.650228	1.21636	0.673282	0.348145	0.320189	0.304022	0.393566	0.299254	0.474879
18.65_204	18.65	2666.91	204	0.800988	0.070386	0.508561	0.742784	0.292883	0.0942659	0.682649	0.268284	0.282974	0.326298	0.682651	0.29193	0.742879	0.398473	0.404348	0.160687	0.410807	0.555205	0.544398	0.365592	0.4473	0.185501	0.288505	1.0581	0.265382	0.407269
18.66_383	18.66	2669.98	383	0.0556618	0.0560058	0.0376145	0.0340754	0.0363802	0.0249322	0.00589976	0.0238781	0.0888058	0.0726785	0.0512182	0.0628881	0.198961	0.211324	0.164749	0.0425319	0.128246	0.0403632	0.102767	0.0803705	0.0926753	0.0829897	0.0756614	0.0670191	0.0810396	0.0832071
18.69_361	18.69	2680.45	361	1.028	0.120007	0.747703	0.818294	0.547129	0.446652	0.824559	0.0682211	0.254877	0.330154	0.0553908	0.121482	0.0873514	0.338444	0.217546	0.229425	0.129602	0.168937	0.401593	0.581021	1.07568	0.898771	0.944278	0.843815	1.02281	0.568531
18.83_206	18.83	2726.81	206	0.172797	0.0980563	0.190409	3.27136	0.11962	0.103688	0.244969	0.133619	0.0825122	0.0525017	0.399129	0.156296	0.126337	0.145525	0.108304	0.16373	0.098261	0.122476	0.207723	0.156934	0.139703	0.114966	0.113254	0.155291	0.145355	0.108726
18.85_354	18.85	2733.31	354	0.013116	0.00587312	0.00856615	0.0106469	0.0064114	0.00456161	0.00590947	0.00578232	0.013487	0.00975165	1.92122	2.3605	1.66891	1.47442	2.38835	1.43928	1.98327	2.13517	1.34966	1.55355	1.61988	1.87769	1.31781	1.29588	0.00881529	1.18716
18.86_444	18.86	2734.38	444	5.34728	0.0637004	0.113359	1.98222	3.35518	16.0473	0.0982692	135.051	0.144048	2.02573	70.3479	122.238	136.207	156.255	124.427	64.5863	137.067	149.694	98.3735	118.826	99.01	123.377	101.938	97.7294	107.415	102.549
18.87_443	18.87	2739.24	443	0.0240004	0.0218557	0.0308959	0.0194875	0.0121043	0.0137207	0.0228122	0.0246936	0.0491187	0.0123063	2.76037	2.1516	2.3108	0.397685	0.623681	3.99649	0.692711	0.956694	0.465001	1.78066	0.315511	0.356747	0.442289	0.421327	0.242115	0.318898
18.95_57	18.95	2765.03	57	0.0989071	0.644621	0.782935	0.106888	2.39945	0.574677	4.78682	1.53538	3.76912	0.670217	0.134519	0.394741	0.269876	2.48057	3.37003	0.181781	0.278711	0.188112	5.77333	3.75604	0.472886	1.64334	3.92504	0.273297	2.81004	3.10685
18.98_311	18.98	2775.93	311	0.0461483	0.0381776	0.0180695	0.0326812	0.0250117	0.0198204	0.045071	0.107713	0.0202582	0.0433203	0.0446852	0.0976062	0.0399863	0.0288767	0.0159576	0.0597821	0.0297405	0.0716826	0.0298777	0.0950882	0.0216281	0.0294105	0.0303393	0.0261388	0.0229743	0.0215667
19.03_311	19.03	2793.92	311	0.319525	0.36399	0.230557	0.32947	0.243343	0.228911	0.182339	0.0468921	0.263996	0.0818942	0.020019	0.0243052	0.24989	0.224939	0.183625	0.303632	0.238615	0.242955	0.248821	0.0420607	0.24013	0.202443	0.186876	0.191928	0.211428	0.20061
19.25_397	19.25	2859.64	397	0.0325114	0.0598611	0.157686	0.0365063	0.128664	0.0774178	0.0104298	1.42861	0.110072	0.818128	0.170428	0.139598	0.0899164	0.0635808	0.05347	0.081732	0.10625	0.048466	0.086223	0.106427	0.290492	0.256885	0.223767	0.231822	0.240203	0.24888
19.3_180	19.3	2872.98	180	0.202014	0.0934456	0.111676	0.0699381	0.103875	0.0793547	0.229072	0.252714	0.0882948	0.26344	0.0704485	0.0553182	0.104029	0.0904296	0.122373	0.156082	0.181783	0.201883	0.0620669	0.162074	0.0623562	0.0729257	0.0501383	0.0633741	0.060824	0.0817346
19.3_351	19.3	2874.98	351	0.0452235	0.0757205	0.0497091	0.022898	0.167469	0.347336	0.045408	0.195198	0.322689	0.135688	0.0591466	0.0481787	0.0356001	0.0437925	0.0609306	0.0646773	0.0333718	0.0247076	0.065639	0.01232	0.0920672	0.0858344	0.107825	0.06989	0.10022	0.1024
19.38_57	19.38	2897.34	57	17.1041	28.5244	16.3818	10.2636	35.4834	17.6698	58.7859	10.0237	51.5671	5.84285	17.9924	16.4308	12.3002	37.0382	41.7834	12.7149	12.0957	12.9957	62.4919	52.0716	12.7649	19.0983	47.2733	8.39006	34.6042	35.9353
19.43_275	19.43	2911.14	275	0.0263338	0.244349	0.0867516	0.020633	0.0353336	0.0651162	0.0340628	0.0504866	0.0729485	0.0409873	0.0355253	0.0644186	0.0446066	0.0227739	0.0222379	0.0447017	0.02383	0.0269293	0.0346937	0.0347838	0.0287448	0.0329427	0.0181842	0.0386814	0.0346559	0.0212799
19.46_82	19.46	2919.67	82	0.148271	0.281506	0.242143	0.152609	0.416774	0.354643	0.880352	0.251128	0.775383	0.121079	0.0834776	0.113473	0.124972	0.446959	0.667767	0.178085	0.236862	0.0554764	0.929995	0.774988	0.178433	0.404332	0.615802	0.155829	0.566223	0.525141
19.47_268	19.47	2921.42	268	0.233301	0.348329	0.193145	0.153965	0.376798	0.589931	0.429695	0.687655	0.498365	0.979278	0.0607188	0.0520684	0.0570417	0.0621082	0.0541217	0.0357072	0.0691397	0.221375	0.1108	0.194152	0.466771	0.3782	0.335794	0.343661	0.341253	0.326598
19.51_57	19.51	2933.99	57	0.11344	0.559694	0.0850962	0.171736	0.119055	0.0580898	3.30735	0.25481	2.76759	0.103252	0.292029	0.115322	0.229214	0.105024	2.22264	0.138955	0.156992	0.182836	4.07464	3.01268	0.137276	1.52659	2.5897	0.0680553	2.15252	2.21176
19.52_202	19.52	2936.31	202	0.208312	0.0854165	0.0611391	0.171306	0.0730046	0.0262613	0.240547	0.045574	0.0734676	0.123199	0.0782571	0.0669347	0.0538851	0.0360675	0.11782	0.0581364	0.0341149	0.0909237	0.0667732	0.0513294	0.0645544	0.0520105	0.0364177	0.0395516	0.0541392	0.0578329
19.58_411	19.58	2954.18	411	0.0357834	0.065886	0.238468	0.0280777	0.172678	0.0969957	0.0176836	1.8607	0.15822	1.08372	0.300857	0.217529	0.14409	0.105737	0.110978	0.130366	0.146914	0.104819	0.119158	0.152069	0.4362	0.325986	0.326787	0.320954	0.30273	0.318882
19.65_57	19.65	2975.64	57	5.23289	6.32251	3.79097	1.08849	3.99981	7.07246	6.00943	3.26929	0.389012	1.79667	2.01975	2.46881	3.36091	3.61944	4.45659	3.2365	3.23483	4.06695	5.77788	5.55903	1.59747	3.81407	3.96583	1.36552	0.149315	3.63482
19.69_283	19.69	2986.8	283	0.22668	0.284353	0.19582	0.0516058	0.201437	0.541196	0.185649	0.148369	0.537417	0.141208	0.214423	0.212301	0.0685028	0.211403	0.17753	0.189263	0.0545817	0.370655	0.19652	0.250235	0.231735	0.172124	0.153388	0.189195	0.175824	0.194362
19.69_57	19.69	2986.88	57	16.7865	28.4072	15.7605	9.85316	3.87318	6.7162	5.27672	9.57762	4.77949	6.02129	18.4804	17.32	12.2986	3.50569	4.38412	3.89715	12.0079	12.7491	60.7054	48.6489	12.3505	16.5832	3.84802	8.54766	29.6096	31.1301
19.72_246	19.72	2993.42	246	0.313525	0.275919	0.209859	0.154957	0.342583	0.662947	0.242969	0.307214	0.500129	0.360701	0.217272	0.192639	0.22463	0.300759	0.247752	0.210942	0.223086	0.160048	0.106952	0.0875935	0.232202	0.198403	0.211069	0.221874	0.20004	0.181075
19.73_57	19.73	2999.03	57	16.4229	26.6741	14.665	9.73952	28.7198	15.7063	49.5186	9.46647	43.0916	6.22259	17.8744	16.6169	12.087	32.1879	36.5522	13.1175	12.1849	13.0863	55.9884	48.6772	12.2527	15.7881	40.4211	8.08851	0.444846	31.1346
19.76_488	19.76	3005.12	488	0.0546992	0.11273	0.112282	0.0552829	0.0913593	0.00357347	0.0266092	0.0782273	0.265382	0.0973834	0.0974021	0.100906	0.0466309	0.0487459	0.0555252	0.0647137	0.0641295	0.0412598	0.0466224	0.0617682	0.0374116	0.0639615	0.0596276	0.0603915	0.0562835	0.0604318
19.82_195	19.82	3020.12	195	0.133895	0.400994	0.138184	0.0863129	0.0440668	0.30897	0.0559933	0.367597	0.22959	0.0352667	0.130159	0.324362	0.0978521	0.105773	0.0705456	0.0772038	0.0820657	0.101001	0.0686768	0.0575159	0.0895329	0.100682	0.0494209	0.0623533	0.0451855	0.0479981
19.9_480	19.9	3040.47	480	0.887115	0.0912669	0.0590783	0.00202355	0.00390017	0.0126364	1.14828	0.00313064	0.0542049	0.00371736	0.00401358	0.00318505	0.00357302	0.00378654	0.00119648	0.00192741	0.00258422	0.00547655	0.000873392	0.00310545	0.00389582	0.00292795	0.000978262	0.00792485	0.00210991	0.0653227
19.96_267	19.96	3053.68	267	1.28204	0.669905	1.01651	0.775369	0.451419	0.437901	1.14019	0.666053	0.307793	1.04755	0.721869	0.894795	0.457547	0.829655	0.642931	0.448898	0.494411	0.60155	0.54359	0.490656	0.550694	0.600008	0.504561	0.501589	0.564347	0.521634
19.98_187	19.98	3060.65	187	0.197588	0.460827	0.378489	0.224408	0.283103	0.0250015	0.25318	0.220814	0.607256	0.201201	0.205094	0.217418	0.236382	0.15202	0.253231	0.325068	0.215398	0.38218	0.0394913	0.352708	0.330562	0.248266	0.213716	0.235323	0.0336093	0.027532
19.98_217	19.98	3058.75	217	0.761801	0.919161	0.884271	0.450049	0.526497	1.97537	0.526403	0.325789	2.34749	0.589191	0.502402	0.532878	0.473137	0.414885	0.327359	0.396548	0.24341	0.533873	0.329311	0.472953	0.713734	0.65519	0.650562	0.717217	0.624765	0.769433
19_474	19	2782.23	474	0.00410562	0.00167552	0.00128226	0.00454351	0.00160755	0.00150784	0.00264002	0.00457867	0.00199511	0.00451037	0.129217	0.239441	0.159078	0.109701	0.125254	0.125356	0.0763406	0.152904	0.116903	0.075671	0.0663587	0.0433278	0.0436784	0.0493484	0.0557176	0.0449031
20.12_57	20.12	3095.88	57	14.2153	23.01	12.9922	8.48567	21.9006	12.9301	34.9217	8.52549	32.3981	6.45843	16.1476	14.6715	10.0724	23.988	25.1385	10.896	10.5616	11.0492	39.0973	34.7801	10.6582	12.0989	28.6955	7.45114	20.8287	22.5597
20.14_433	20.14	3100.78	433	0.0486653	0.0852746	0.0555689	0.0165069	0.127722	0.429739	0.00395264	0.217515	0.204026	0.141277	0.0385251	0.0165591	0.0267221	0.0348629	0.00346815	0.049595	0.0388009	0.0101626	0.0148318	0.0425592	0.07966	0.0667764	0.0724742	0.0682286	0.0652078	0.0716905
20.26_357	20.26	3126.29	357	0.302113	0.0261002	0.439207	0.171149	0.260058	0.184534	0.243151	0.452527	0.110222	0.422509	0.0370958	0.0497878	0.075126	0.149687	0.0145731	0.395697	0.157253	0.130487	0.128955	0.351392	0.163904	0.142626	0.134254	0.156868	0.164132	0.143345
20.3_209	20.3	3134.58	209	0.240314	0.388436	0.303861	0.137206	0.326459	0.456821	0.332913	0.558708	0.499783	0.147762	0.321851	0.287069	0.3047	0.170642	0.338746	0.165999	0.242988	0.440641	0.22903	0.30697	0.177487	0.156854	0.186063	0.174511	0.297898	0.244676
20.51_253	20.51	3182.2	253	0.244073	0.391306	0.253026	0.258668	0.203349	0.473666	0.189566	0.428506	0.510084	0.365329	0.240531	0.34111	0.266021	0.178072	0.183148	0.160485	0.187832	0.17742	0.189784	0.236011	0.274484	0.242215	0.224096	0.217839	0.199067	0.170059
20.62_200	20.62	3206.33	200	0.222008	0.0267684	0.0192783	0.0169772	0.0170397	0.0138727	0.0214353	0.0212493	0.046481	0.0146779	0.0303251	0.0616195	0.0198646	0.0273917	0.191654	0.038991	0.0396323	0.0121764	0.0446522	0.0173424	0.034246	0.0158191	0.0115117	0.0136221	0.0205053	0.0172449
20.71_255	20.71	3223.35	255	0.328197	0.947681	0.342588	0.18803	0.162331	0.705919	0.192482	0.0989659	1.91477	0.0330981	0.105926	0.0585615	0.0987637	0.0917016	0.0381656	0.172928	0.0748691	0.0581783	0.0694056	0.287901	0.290726	0.239725	0.247063	0.237254	0.234051	0.23875
20.71_343	20.71	3223.71	343	0.191094	0.65023	0.149465	0.134985	0.1318	0.205923	0.169756	0.137857	0.190344	0.186452	0.513029	0.231483	0.403209	0.343979	0.217912	0.293363	0.307277	0.531086	0.493916	0.490058	0.26785	0.240158	0.20587	0.235936	0.209143	0.206779
20.78_251	20.78	3236.79	251	0.273804	1.01109	0.291607	0.214401	0.227151	0.206087	0.276035	0.347194	0.560437	0.459037	0.409129	0.168126	0.372585	0.371882	0.366401	0.284208	0.298199	0.366078	0.350064	0.364183	0.470249	0.376581	0.323894	0.34687	0.326107	0.310735
20.81_433	20.81	3241.56	433	0.0982531	0.104993	0.0741627	0.0582644	0.0944209	0.419932	0.0518109	0.00865605	0.262709	0.0351681	0.0606078	0.00790644	0.00653896	0.0215101	0.0186085	0.0885946	0.0641671	0.0402931	0.0190993	0.0871756	0.110263	0.0998603	0.0802749	0.0376055	0.0124635	0.100461
20.84_253	20.84	3248.12	253	0.625855	10.0874	0.34509	1.77649	0.553059	2.72378	3.0143	0.798332	1.26841	3.05496	9.87987	2.53846	6.66209	6.42665	6.4175	8.09431	6.95282	7.49344	7.14261	8.97229	5.1514	4.19465	3.82774	4.20097	0.0865677	3.94817
20.84_75	20.84	3248.71	75	3.01183	17.3327	2.14013	3.13193	1.18912	3.78717	4.30376	2.59021	4.29484	4.9305	15.4882	6.60589	10.9386	10.9407	11.7615	12.5415	10.5957	9.97354	8.81693	12.0265	8.61815	7.10045	6.10456	6.81256	5.46444	5.50698
20.86_514	20.86	3253.55	514	0.175877	0.186716	0.208623	0.148511	0.159482	0.646268	0.0678397	0.156239	0.318459	0.352464	0.16816	0.0752649	0.0839875	0.109717	0.132789	0.220897	0.0965324	0.155798	0.1701	0.282986	0.180753	0.115337	0.147186	0.167237	0.156285	0.16862
20.88_407	20.88	3254.85	407	0.146041	0.11103	0.193147	0.113323	0.169966	0.00143711	0.0648166	0.0663752	0.141399	0.199359	0.106545	0.0860794	0.0458026	0.105233	0.100711	0.150069	0.0805391	0.0994782	0.149126	0.146968	0.105643	0.104229	0.099681	0.0602515	0.10291	0.107242
20.93_445	20.93	3265.61	445	0.0787259	0.057753	0.00711253	0.0600169	0.145525	0.129894	0.107852	0.278493	0.122427	0.00677854	0.169722	0.143539	0.0972552	0.0239027	0.0261988	0.0625774	0.138881	0.125533	0.0859041	0.222577	0.0836079	0.0646734	0.100868	0.110867	0.0488128	0.116373
20.95_255	20.95	3269.54	255	12.2739	14.7261	13.4048	5.38624	8.59986	14.6377	1.28255	3.91092	13.3635	7.39113	0.650124	0.553696	0.473406	0.83356	0.481232	0.895297	1.13238	0.995471	2.23438	3.53425	3.74276	2.95795	2.86963	2.8405	2.88658	2.8217
20.99_516	20.99	3275.81	516	8.78729	2.35394	10.1138	6.81876	5.33535	29.4873	3.78214	2.6044	8.49137	23.773	1.33069	0.76115	0.900756	14.971	1.5687	4.4249	1.09617	1.35118	1.96898	2.02544	5.50234	4.66223	4.1888	4.53143	4.28208	4.45694
21.04_195	21.04	3288.2	195	3.2239	1.20545	3.30134	2.23349	3.15813	5.15807	3.32446	1.83117	3.01933	3.34746	7.1555	0.405989	4.7838	6.1049	5.33745	6.21292	5.39274	0.540613	5.22598	5.76662	4.94781	4.0481	3.54193	3.72456	3.54896	3.19885
21.08_57	21.08	3294.05	57	6.41191	10.1574	5.3131	3.60478	6.68786	5.16916	6.97827	4.25855	11.2358	2.60677	8.031	7.86313	4.10095	5.85103	4.72311	4.04404	4.3191	4.40779	4.99959	6.67657	3.9734	3.83861	4.54979	3.1087	4.56678	4.52777
21.15_255	21.15	3307.4	255	151.461	0.364542	194.224	0.132396	111.975	255.82	0.289454	0.458935	152.075	113.17	4.04484	0.217107	2.82963	3.635	2.56241	14.1493	0.182128	4.28696	0.00706386	12.4666	51.8017	0.00193003	0.0512787	40.4922	37.7304	0.218016
21.18_343	21.18	3311.94	343	0.0220785	12.024	0.0242829	4.84372	0.721386	0.593581	6.11367	0.779082	3.53543	17.9011	6.78465	2.76456	4.63476	6.38788	4.88157	5.26864	5.22094	8.12543	7.02241	7.85802	4.9181	4.15159	3.8461	4.05935	3.91945	3.99524
21.23_195	21.23	3319.41	195	0.0962268	0.28223	0.0856574	0.139506	0.147414	0.18401	0.180768	0.083546	0.363795	0.109713	0.263225	0.119776	0.272375	0.217905	0.238572	0.281331	0.274398	0.292576	0.223531	0.322114	0.231031	0.201922	0.19743	0.160436	0.222198	0.120465
21.29_253	21.29	3330.66	253	0.317129	0.610793	1.04085	0.475833	0.679454	1.54398	0.322062	0.48618	0.862656	1.20963	0.0738791	0.0466109	0.0729342	0.120012	0.110748	0.193516	0.0947582	0.177085	0.0883218	0.579259	0.604119	0.484746	0.469759	0.475613	0.371671	0.538925
21.29_255	21.29	3329.74	255	5.94277	4.99009	10.0485	3.19546	5.04601	10.3989	2.31448	5.14764	5.41609	8.46337	0.427426	0.561644	0.286145	0.341226	0.203593	1.00674	0.284487	0.373802	0.709136	0.658713	3.32412	2.80048	2.53832	2.68873	2.66252	2.62012
21.34_343	21.34	3338.84	343	0.170383	0.042354	0.185048	0.0950178	0.122471	0.23759	0.0279388	0.167215	0.125772	0.0946424	0.140315	0.106324	0.0367799	0.207441	0.111692	0.136697	0.0514476	0.147029	0.156916	0.220013	0.0881431	0.103148	0.0759683	0.115009	0.0942972	0.0644158
21.5_255	21.5	3365.13	255	0.601391	0.417568	1.21933	0.19812	0.811918	2.73599	0.506318	0.73005	1.54871	0.553786	0.747895	0.0462017	0.188024	0.266267	0.266905	0.295304	0.0435671	0.128322	0.103004	1.24694	0.0617497	0.81704	0.264388	0.791468	0.788266	0.769377
21.51_345	21.51	3367.28	345	0.598079	0.413495	1.55961	0.20734	0.795164	3.29191	0.139956	0.858981	1.72006	0.697176	0.795647	0.0229801	0.17025	0.262207	0.212926	0.271044	0.312372	0.498258	1.14344	1.5873	1.18934	1.0012	0.89498	0.969627	0.91473	0.948186
21.56_516	21.56	3373.95	516	0.23182	0.280964	0.562094	0.34143	0.367999	1.509	0.267699	0.113447	0.379808	1.2659	0.474024	0.400538	0.17444	0.447724	0.344027	0.444356	0.0379414	0.218764	0.656437	0.421274	0.483298	0.442619	0.353338	0.424118	0.376607	0.417246
21.57_357	21.57	3376.69	357	0.130375	0.209375	0.138553	0.113806	0.119516	0.133933	0.021199	0.08864	0.28329	0.111643	0.234327	0.0213584	0.0161837	0.055938	0.0712885	0.118811	0.180594	0.0171814	0.155815	0.119645	0.143968	0.115563	0.136074	0.116521	0.153594	0.13908
21.61_131	21.61	3382.89	131	5.82986	3.28042	4.19851	4.6973	3.10039	3.74114	3.28021	1.59145	2.79469	5.15963	2.1725	1.63138	2.10069	1.30028	1.83002	3.28943	2.32841	2.34076	1.78385	1.6127	3.54653	3.18308	2.71718	2.81633	0.0446324	2.60788
21.67_57	21.67	3393.8	57	5.53069	9.54405	4.82495	3.30906	5.37799	5.19693	5.78365	4.44005	9.13764	2.32297	8.4945	8.81288	4.58537	6.49526	5.00378	4.86707	4.97258	5.49242	4.61694	7.24099	4.18146	4.08172	4.11989	3.61462	3.55945	3.57454
21.71_285	21.71	3399.16	285	2.91554	2.7737	3.40939	2.08969	2.86644	4.495	0.867809	0.840624	2.66801	2.67099	5.73026	0.532928	2.48369	1.27489	3.91905	3.32714	2.73026	3.00806	2.21605	2.26901	3.11937	2.69923	2.26678	2.44952	2.33441	2.40265
21.72_442	21.72	3400.9	442	0.141688	0.082171	0.301704	0.161105	0.512932	0.354038	0.167487	0.453568	0.10074	0.315419	0.0199788	0.00528371	0.00410929	0.0152907	0.00134136	0.0880687	0.0123799	0.0331957	0.0372121	0.0227933	0.195127	0.131604	0.123579	0.134104	0.122161	0.142329
21.78_440	21.78	3410.04	440	0.416599	2.22386	0.0415956	0.438666	0.139769	0.0758296	0.857456	0.221218	0.351896	0.486725	1.74013	0.31621	0.792205	0.928394	1.05785	1.53326	1.14927	0.955233	1.22381	1.57185	0.938866	0.664989	0.592321	0.645854	0.607577	0.671281
21.79_223	21.79	3411.6	223	0.245599	0.68275	0.298116	0.228068	0.054999	0.079871	0.356744	0.17901	0.226216	0.148191	0.376463	0.103461	0.118146	0.128848	0.187957	0.164064	0.274263	0.0785868	0.358441	0.284733	0.218338	0.186947	0.275664	0.0696007	0.26876	0.101463
21.87_440	21.87	3422.95	440	0.392926	2.01078	0.0555067	0.423602	0.0824564	0.0566742	0.767088	0.161352	0.294529	0.566372	1.72625	0.313075	0.789338	0.867173	1.07907	1.56146	1.09271	0.911393	1.1954	1.59319	1.00433	0.730434	0.607404	0.652343	0.561461	0.661347
21.88_195	21.88	3425.79	195	0.198947	1.41895	0.36885	0.265159	0.121322	0.45895	0.56441	0.0517755	1.91402	0.437563	0.269771	0.124071	0.229817	0.737392	0.385437	0.813361	0.128133	0.455546	1.30448	1.87328	0.668342	0.603748	0.478413	0.700129	0.505795	0.569362
21.92_343	21.92	3430.91	343	0.240907	0.352043	0.14866	0.180478	0.0346301	0.219554	0.213696	0.127502	0.453197	0.175164	0.184417	0.0415712	0.0621185	0.168783	0.0581267	0.0924356	0.142428	0.239644	0.20061	0.163259	0.277674	0.196409	0.216873	0.205532	0.191782	0.19373
21_195	21	3278.23	195	4.95955	1.47067	6.45198	3.98174	3.88073	17.2999	2.19588	2.06359	5.15459	8.44972	1.72551	0.780823	0.766437	1.06818	1.44538	2.63874	0.955482	1.53606	2.00481	2.07569	3.77206	3.2513	2.94171	3.14316	2.9725	2.98983
5.12_176	5.12	935.98	176	0.0205303	23.7226	26.5309	10.1027	12.6061	9.60546	30.2366	13.3185	14.8531	8.24376	20.2908	0.00777925	15.6759	11.9068	10.701	9.401	13.4197	0.0147591	8.56145	13.1615	31.5849	0.00560953	7.88549	21.4892	8.28125	7.98019
5.13_173	5.13	940.84	173	162.662	114.791	119.395	84.7086	78.2044	69.7016	151.969	229.179	81.3432	49.6024	99.2567	156.558	120.915	70.5843	97.0415	74.3888	113.377	113.815	57.7619	67.5016	113.529	132.669	64.5258	79.6843	71.8009	62.3682
5.13_77	5.13	937.69	77	3.86113	2.73304	2.90079	1.31967	1.40388	0.846044	2.55511	2.41561	0.443332	0.93061	2.08917	2.25312	0.113019	1.65218	1.35988	1.03009	2.20825	2.9376	1.20574	1.51739	1.57685	1.50804	0.861423	1.42899	1.21637	1.40487
5.14_163	5.14	938.84	163	71.6564	51.5895	54.546	55.3941	44.3435	42.5042	63.9067	53.6435	69.2877	69.8956	123.041	172.026	64.284	67.6275	62.6731	45.8626	102.181	165.135	62.8081	69.0082	76.611	84.5213	44.5261	56.0607	54.5466	56.2074
5.15_79	5.15	941.43	79	21.5998	5.65218	45.2788	15.6174	12.6837	25.794	29.0538	16.4093	31.4924	3.33173	10.4284	31.8412	30.5696	6.85132	20.457	9.94464	6.46798	3.72596	16.5267	30.5422	10.9594	27.7078	12.7315	5.66723	9.95547	13.5615
5.16_146	5.16	942.13	146	137.717	3.89944	4.58001	3.54112	4.33433	5.15985	6.68803	4.7595	9.29659	6.66249	1.96278	1.0763	0.394545	0.545184	0.435983	0.431855	0.672926	1.07053	1.3323	0.514319	0.563944	0.7827	0.790263	1.29778	0.974811	1.92675
5.19_57	5.19	944.64	57	31.707	41.9044	37.1251	0.902114	26.9653	15.4377	31.6787	21.681	36.4983	0.367166	0.865705	28.0422	29.5659	0.961936	22.9337	19.4286	25.9344	2.69378	15.8593	0.775756	23.966	21.6262	13.3127	20.1623	0.727873	16.6134
5.2_79	5.2	947.19	79	42.4928	0.0928124	47.181	0.100292	26.0248	13.0755	29.0538	16.7312	31.4924	16.5907	12.7727	0.315267	30.3784	16.1029	9.55607	21.1885	25.9929	18.6707	1.38	0.266235	14.4796	0.0238437	1.63975	0.147334	9.18279	6.71635
5.21_56	5.21	948.93	56	520.765	628.146	548.188	347.915	404.542	453.49	479.918	320.523	564.093	229.066	420.719	468.643	443.336	403.747	347.306	325.818	384.38	456.691	263.555	369.228	359.964	365.016	278.152	284.156	283.752	243.707
5.23_89	5.23	952.05	89	163.076	240.625	166.31	267.603	303.019	345.17	150.954	247.092	451.162	188.422	288.183	163.925	320.882	284.703	252.068	251.007	308.853	343.746	214.37	279.084	124.093	112.806	206.412	244.665	224.034	201.235
5.24_127	5.24	953.36	127	23.9323	40.5569	27.0845	14.1777	17.3056	23.9065	21.7089	26.586	40.9764	9.93104	23.7807	8.89414	14.1822	17.5859	14.1349	7.40324	9.91661	0.0727322	5.63403	9.16381	22.2732	16.3358	16.6561	12.1345	11.7327	11.7854
5.25_89	5.25	955.98	89	356.681	435.662	382.428	111.533	132.537	152.109	150.972	116.945	179.293	66.3703	148.351	0.999703	145.519	161.098	111.821	118.792	107.395	109.566	83.5541	145.696	124.093	112.806	101.889	85.3969	80.1954	85.0226
5.28_137	5.28	960.19	137	0.363666	0.529165	0.387845	0.399501	0.29001	0.431536	0.37353	0.345171	0.54909	0.0492617	0.109595	0.231898	0.376358	0.341515	0.264272	0.379639	0.0995417	0.831635	0.0695279	0.308029	0.200638	0.0549325	0.049079	0.0644817	0.213988	0.187191
5.33_102	5.33	966.97	102	7.31941	9.8016	6.55226	5.58836	5.11348	7.3087	6.19948	5.93099	7.72148	3.87173	5.9341	8.20906	6.33314	9.22386	6.11876	5.87952	5.73306	2.238	4.35865	7.89686	5.34136	5.01516	5.57239	3.69312	5.24389	4.83587
5.34_75	5.34	968.47	75	57.2051	33.2197	54.9977	37.614	30.5271	15.6422	29.3225	11.5306	13.5795	13.5289	0.324477	4.87556	4.36121	15.6639	13.3309	0.83141	0.310818	0.364655	3.17942	8.99961	16.7136	16.5254	15.8368	13.7741	16.7843	14.2507
5.36_137	5.36	971.53	137	0.64608	0.798235	0.826741	0.620617	0.741912	1.00223	0.690028	0.745525	1.33033	0.56566	0.0595826	0.658496	0.644875	0.79788	0.738613	0.724519	0.805945	0.043195	0.585025	0.823258	0.521952	0.501972	0.517283	0.48271	0.597736	0.566784
5.37_87	5.37	973.29	87	19.4156	26.4257	21.5763	16.9794	19.4677	23.7621	19.7996	17.5697	30.0878	0.0882735	18.4283	18.7287	20.4655	19.295	16.777	16.801	18.6904	22.116	14.4119	16.8758	14.1047	14.611	14.4441	12.6987	15.1138	13.4892
5.38_165	5.38	975.81	165	0.136739	0.260423	0.197454	0.022634	0.0407542	0.0504461	0.0542628	0.0147413	0.0422733	0.0236493	0.0221278	0.0264909	0.0125381	0.0340509	0.00602619	0.0121923	0.0502144	0.0245873	0.0133838	0.0190172	0.0284506	0.0247108	0.0222615	0.0515292	0.0122761	0.0130223
5.4_160	5.4	977.34	160	2.91774	2.97464	2.65979	3.05714	3.01034	2.75986	3.10374	2.60113	3.22731	1.92325	1.30376	1.81986	1.5688	1.98389	1.58518	1.72585	1.88414	2.18625	1.75102	1.76484	1.78561	1.96951	1.88069	1.84441	1.99096	1.83619
5.41_109	5.41	978.51	109	0.654225	0.830815	0.734846	0.596951	0.599459	0.105298	0.699087	0.513636	0.165499	0.393412	0.663699	0.613454	0.598791	0.0925627	0.568382	0.159788	0.586425	0.69052	0.120437	0.56669	0.473112	0.49031	0.477097	0.0529583	0.466635	0.0635766
5.45_132	5.45	985.39	132	3.47175	4.21332	4.22084	4.09085	4.32777	5.05992	4.99774	3.68583	1.57973	3.29575	6.16888	4.4896	5.64798	5.74316	5.20293	4.53145	5.13198	0.413421	2.56182	4.89903	4.24103	4.17151	4.38259	4.41016	5.19827	3.81597
5.49_161	5.49	990.99	161	0.594445	0.447217	0.849749	0.575975	0.846961	0.289013	0.546749	1.99132	0.401975	0.957626	0.403849	0.0351836	0.598132	0.740728	0.692366	0.476417	0.64262	0.505686	0.460758	0.321179	0.647245	0.0768178	0.751011	0.567967	0.616129	0.546925
5.5_71	5.5	993.17	71	0.660316	18.95	0.439305	0.309895	13.1769	17.5555	13.3477	0.334429	21.2438	0.205434	0.14819	11.2884	12.9373	13.8241	11.4989	12.2885	0.32617	0.275192	10.1877	0.279722	8.65624	10.106	9.93079	0.0685669	9.70488	0.261727
5.5_81	5.5	992.59	81	1.37834	1.06106	2.87229	1.86638	3.19971	0.993051	1.18118	4.78232	1.11265	3.38571	1.29492	1.76895	3.29814	1.6483	1.83505	1.6318	1.34255	2.31001	1.30333	1.27931	1.6789	2.74147	2.55376	1.84023	1.90947	1.71032
5.52_207	5.52	995.59	207	2.14136	2.72189	2.09291	2.02229	2.41645	1.58148	1.68859	2.13031	2.21982	1.6919	2.45521	2.46565	2.02497	2.55823	1.76264	1.93347	1.47693	2.52713	1.7298	2.38126	1.58566	1.31652	1.74058	1.51127	1.49312	1.60739
5.54_318	5.54	997.88	318	0.0802407	0.119201	0.0750461	0.0451343	0.0455084	0.00659588	0.0608373	0.0411616	0.117859	0.0397445	0.0609378	0.0753161	0.0746954	0.0584556	0.0454951	0.0398368	0.0590432	0.00214641	0.00283093	0.0820844	0.0625403	0.00951194	0.0575393	0.00377257	0.0541047	0.0472546
5.56_173	5.56	1000.73	173	1.12754	1.55742	1.16937	1.00952	1.28611	1.51038	1.25688	1.09682	1.95713	0.704252	1.01835	0.980651	1.09341	1.18706	1.0206	1.11266	1.04806	0.18005	0.91067	1.12615	0.79376	0.784601	0.876169	0.865336	0.971605	0.826397
5.56_248	5.56	1001.46	248	2.43574	3.17321	2.28929	1.89924	1.89568	1.70795	1.46938	2.41759	2.19838	1.41609	2.15425	2.41098	2.28773	2.26219	1.80241	1.97873	2.0016	1.94483	1.54683	1.91683	2.25393	1.89985	1.58191	1.28225	1.54322	1.52181
5.57_117	5.57	1002.21	117	2.7117	3.71132	3.04956	3.04536	2.97443	3.98679	3.42475	3.84287	7.46018	2.42567	3.37516	4.61139	3.50488	3.72967	3.30799	3.44486	3.48333	5.70205	2.85451	3.49252	2.69729	3.01102	3.27445	2.84163	3.39423	2.89527
5.6_137	5.6	1004.75	137	0.213219	0.284049	0.206089	0.124742	0.194115	0.135875	0.175174	0.163805	0.0997323	0.101502	0.259938	0.314005	0.261565	0.36836	0.172535	0.241838	0.18034	0.24276	0.18872	0.29511	0.198155	0.18553	0.169473	0.163134	0.158678	0.161639
5.62_304	5.62	1006.94	304	0.0668763	0.0360943	0.0404565	0.0305589	0.0292865	0.00776675	0.0667703	0.0166515	0.00986785	0.0731919	0.0527207	0.217878	0.132976	0.22265	0.062185	0.173901	0.0728907	0.0998073	0.126854	0.154269	0.0608888	0.0669092	0.072831	0.0643657	0.06199	0.0423294
5.63_157	5.63	1008.21	157	8.64213	12.0646	9.80868	7.77233	8.91162	11.5187	9.19553	8.53498	15.1399	6.14922	7.88139	7.81294	8.62444	9.01352	7.51547	8.32375	8.65713	9.70052	6.75676	8.85817	5.93691	6.33293	6.53007	6.351	6.97892	6.36197
5.64_126	5.64	1009.05	126	1.26652	1.2801	1.28211	1.144	1.00497	1.10785	1.14752	1.37995	0.818894	0.941977	1.1145	1.42612	1.41381	1.63548	1.21368	1.52011	1.52957	0.0453853	1.01462	1.50099	0.970789	0.995968	0.97531	0.95317	1.05184	1.03175
5.64_251	5.64	1009.77	251	0.273309	0.423059	0.283815	0.203301	0.211643	0.241339	0.216387	0.242463	0.304183	0.124449	0.288169	0.293395	0.286647	0.251019	0.2059	0.181573	0.256921	0.303321	0.214323	0.229344	0.267496	0.205386	0.170923	0.155295	0.125106	0.143015
5.65_160	5.65	1010.19	160	0.941583	2.08252	0.823076	0.353188	0.551788	1.78907	1.77248	0.511628	2.11634	0.225283	0.344443	0.172112	0.219149	0.254376	1.42422	0.24892	0.224813	0.0655972	0.119478	0.393514	0.290461	1.32454	0.336446	0.284353	1.23732	0.470987
5.65_58	5.65	1010.59	58	4.37975	5.77845	4.35353	8.14321	3.7374	5.03147	3.92093	7.6298	5.91356	4.94465	0.124782	7.17365	8.36598	7.71316	7.09113	7.42314	7.42609	0.666039	0.0683391	0.129186	2.56205	5.88031	6.12629	4.85012	6.00651	0.0429044
5.71_150	5.71	1016.72	150	1.91412	0.975078	1.70217	0.994219	1.89859	0.938113	1.99927	0.46313	1.7515	0.494089	0.509106	0.592448	0.660312	0.741341	0.391629	1.17945	0.450907	0.803571	0.397955	0.854995	0.785311	1.10424	0.704776	0.392871	0.571954	0.37424
5.74_186	5.74	1019.21	186	3.8848	5.44623	4.36074	3.6105	4.28163	5.40211	4.24436	3.87161	7.15373	2.82608	3.9328	3.85588	4.28084	4.44464	3.64538	4.18142	4.23615	5.00455	3.50856	4.13638	2.74328	3.06019	3.06862	3.02808	3.41656	3.09034
5.75_207	5.75	1020.4	207	70.5702	95.8642	73.2503	62.0993	70.9962	123.851	95.2869	72.737	173.307	46.4765	59.5604	62.6558	64.1453	67.4868	59.8636	69.245	71.0119	80.5551	58.8111	67.829	45.2983	50.8655	51.1073	48.3593	58.0057	53.8373
5.78_100	5.78	1023.24	100	0.558009	0.137685	0.10597	0.0312358	0.0678147	28.0166	25.7961	0.0446774	35.4408	0.039052	0.0471129	24.8323	0.0959439	0.0531542	0.0599093	0.1981	0.184324	0.276458	0.0684567	0.0483198	0.0414155	0.0820968	0.0562224	0.0382477	0.0861503	0.0635863
5.78_136	5.78	1023.73	136	10.2587	15.9374	13.1721	10.5604	12.7323	16.7894	12.0524	11.3759	21.5863	7.17137	9.43204	7.98707	12.2917	11.5864	10.2966	11.7958	10.3717	8.36104	9.21827	11.0786	7.30614	7.14503	8.93065	8.15122	9.99839	9.12072
5.83_318	5.83	1029.13	318	13.1497	25.0198	15.3304	11.2123	13.2465	21.0064	13.8469	11.2485	31.1893	7.2294	12.6584	11.3047	11.4237	12.5206	10.0686	10.9315	11.9717	19.0364	10.66	14.5144	8.94077	8.61083	8.45777	8.34653	9.77371	9.99777
5.86_78	5.86	1031.87	78	50.5792	69.5771	53.9802	43.4074	49.2141	53.9403	47.1927	41.6122	82.1157	29.3125	45.6268	49.7946	50.9165	46.654	44.1397	44.6142	46.7706	53.5315	36.6189	40.5279	35.4458	37.3811	35.6866	36.3799	32.8695	30.8928
5.87_59	5.87	1033.29	59	58.009	77.3239	30.6233	42.6638	50.865	61.7392	51.8376	49.3765	78.7756	28.8265	58.7398	57.7477	52.4835	57.9079	47.2022	49.2738	47.2808	52.2699	34.8579	30.2862	1.38105	42.7555	0.268531	37.4613	36.3649	33.1578
5.88_89	5.88	1035.89	89	103.216	138.944	111.574	75.9669	90.0926	116.378	96.4846	93.7949	152.063	52.7464	105.285	104.432	93.4167	107.801	86.9955	91.5259	85.7854	94.2101	64.5219	89.0785	85.5496	77.6453	76.4681	68.309	68.2241	61.6179
5.94_207	5.94	1040.82	207	22.2344	31.6456	38.0723	21.8015	26.4657	65.9527	39.0032	18.8186	82.3997	13.8329	13.3962	14.5092	23.8886	21.2247	17.9983	21.8879	21.5184	21.2664	18.1409	20.2503	10.0942	27.7417	19.5739	13.8642	17.7351	16.4068
6.02_103	6.02	1048.94	103	9.08019	12.2497	9.63765	7.84089	8.68158	10.7829	8.2713	7.4151	13.7274	5.48824	7.75333	8.59406	8.66607	8.66625	7.78574	8.21468	8.28565	8.97586	6.40242	8.53408	6.09877	6.24684	6.3244	6.5237	6.6161	5.8182
6.03_143	6.03	1050.2	143	1.07493	1.23605	2.33811	1.43891	1.51003	1.87196	1.60525	3.82083	3.20372	2.73696	2.60252	3.2188	2.8378	3.69248	2.77428	3.14515	3.23628	4.62349	3.23312	4.49503	1.42056	1.90666	2.08765	2.43259	2.61496	2.34413
6.14_238	6.14	1061.41	238	2.57568	3.50596	2.50661	2.33489	2.5321	3.58616	2.74173	2.4642	4.0475	1.58487	2.7153	2.75999	2.81627	3.00366	2.8264	2.95073	2.95816	3.36846	2.37948	3.11609	2.00276	1.85302	2.08262	1.82366	2.18832	2.0942
6.15_225	6.15	1062.95	225	13.6083	25.0698	14.0681	12.1689	12.6715	20.1707	12.9118	13.2996	28.4643	6.9969	15.8327	15.3728	14.3989	17.3453	13.148	14.1309	14.6066	16.6068	12.4982	18.1635	11.6106	10.5089	10.7841	9.21305	11.6005	11.5962
6.15_60	6.15	1062.82	60	2.01748	2.59771	1.42852	1.35615	1.55407	2.24689	1.88652	1.2239	2.80806	0.822919	1.88661	1.75099	1.554	1.93103	1.42755	1.57161	1.5615	0.756392	0.978033	1.59987	1.43341	1.08097	1.14215	1.04974	1.09746	0.966566
6.16_106	6.16	1063.63	106	0.0876579	0.284586	0.019048	0.0932166	0.175379	0.235362	0.0637437	0.08716	0.0633515	0.0203393	0.0546414	0.28938	0.030249	0.208995	0.0470527	0.160634	0.0498016	0.11048	0.151619	0.0658014	0.108204	0.0137804	0.0356143	0.337763	0.105418	0.105491
6.2_186	6.2	1067.5	186	0.255319	0.270811	0.186423	0.154089	0.0996067	0.193369	0.150679	0.15545	0.118136	0.135893	0.23719	0.275722	0.202998	0.584965	0.293742	0.283553	0.255915	0.00537013	0.151117	0.392077	0.219113	0.143245	0.286831	0.17608	0.341623	0.29904
6.24_334	6.24	1071.1	334	0.0826587	0.130419	0.102552	0.0613687	0.0889229	0.0288175	0.0691245	0.0820161	0.178578	0.0306901	0.0689642	0.0888018	0.0947025	0.100566	0.0893403	0.0863044	0.0967502	0.118209	0.0957438	0.139031	0.0797576	0.0710666	0.0585265	0.0542276	0.0705123	0.0768471
6.27_297	6.27	1074.99	297	0.068805	0.0928563	0.0692053	0.0643372	0.0615263	0.0912715	0.065019	0.0443082	0.109369	0.0439198	0.047254	0.0480717	0.0560712	0.0727833	0.0722889	0.052785	0.0279315	0.0598354	0.0466436	0.0732125	0.0446384	0.0339659	0.0279462	0.0423482	0.042459	0.0502686
6.28_153	6.28	1076.39	153	0.409798	0.516176	0.405327	0.289565	0.317182	0.376446	0.449507	0.468533	0.47931	0.258837	0.203152	0.278968	0.286638	0.292897	0.255095	0.343379	0.43875	0.452851	0.264569	0.484909	0.240852	0.370988	0.23999	0.245095	0.239526	0.254954
6.3_311	6.3	1078.04	311	1.61342	2.42569	1.70018	1.31291	1.68127	2.45637	1.78605	1.63028	3.18895	1.15873	1.33853	1.58174	1.68812	1.69989	1.60662	1.72284	1.5658	1.77442	1.57966	1.69728	1.13089	1.27152	1.32342	1.033	1.43524	1.40191
6.33_87	6.33	1081.58	87	3.86943	4.57106	2.56737	1.8171	1.95758	2.93801	1.84544	2.23499	2.9232	1.3795	2.29555	2.72451	2.56364	2.51643	2.13934	2.67286	2.39584	4.43316	2.20519	2.41216	2.08617	1.77016	1.55493	1.69906	1.78974	1.57195
6.35_217	6.35	1083.87	217	0.413731	0.453286	0.691417	0.395797	0.467649	0.620163	0.519139	0.520627	0.87146	0.517055	0.33337	0.377206	0.418839	0.395396	0.380752	0.530621	0.584187	0.560812	0.48277	0.5115	0.312458	0.454567	0.370728	0.363327	0.418271	0.433805
6.38_153	6.38	1086.76	153	0.437433	0.515332	0.40717	0.3221	0.403605	0.467059	0.399785	0.281557	0.534778	0.180761	0.300607	0.292981	0.262504	0.245617	0.209697	0.249867	0.213092	0.237849	0.161026	0.275915	0.201213	0.208497	0.2202	0.187083	0.258109	0.226737
6.41_200	6.41	1089.7	200	4.16433	7.67953	8.51696	9.32672	10.4431	13.827	11.5827	12.4401	20.2122	9.03906	10.8508	12.3365	13.1628	12.7559	11.7229	13.8614	13.4137	14.3762	11.2992	14.2336	5.89869	8.21307	9.60131	9.15093	10.0582	9.68386
6.43_72	6.43	1091.35	72	5.06436	0.96383	0.651791	1.84883	0.424661	0.428754	0.293321	4.91766	0.996844	15.6304	15.3616	33.9179	0.428274	23.279	20.3842	17.2556	39.8275	33.2518	0.466595	15.3473	18.2734	0.804996	4.85973	7.31655	19.5715	7.22176
6.49_58	6.49	1098.42	58	29.0269	39.8306	34.1123	22.183	24.9221	34.8081	23.689	24.1381	37.3626	13.5247	36.4924	32.5954	24.2264	32.7542	31.8639	20.7389	23.2282	31.7872	17.0653	26.9024	19.4025	18.755	17.2332	16.622	24.3377	7.90375
6.51_99	6.51	1099.55	99	1.9334	4.35241	4.23678	0.413066	2.62296	4.1629	3.84443	3.07451	5.88821	2.11491	3.31621	4.02287	3.14017	4.18491	0.218645	2.49719	2.7655	4.73841	2.15953	1.62505	1.7398	1.032	1.87911	2.25427	1.92103	1.57124
6.57_89	6.57	1105.08	89	2.17532	1.67632	0.163668	2.56754	4.99176	1.98242	2.15002	10.8606	1.01055	4.92016	1.66597	1.39549	1.35055	1.7608	1.4879	2.61481	1.6256	0.108879	1.83848	1.70699	2.21831	2.69115	1.91766	2.37346	2.46208	2.36326
6.63_52	6.63	1110.5	52	2.92302	3.46135	3.33612	0.97556	5.59438	6.5811	5.85708	4.67081	3.99302	2.78332	6.61563	6.19019	5.55104	2.04258	2.14165	5.33911	5.12675	1.99059	3.70126	2.1272	2.17862	2.93043	2.92695	1.67247	3.59455	1.8925
6.65_76	6.65	1111.16	76	13.4519	0.26381	0.106163	8.41577	2.98838	3.91981	2.76521	3.25261	1.06638	2.37642	12.5456	11.2557	10.8188	0.225226	0.143147	0.223761	1.04549	3.30306	1.11088	7.89114	10.0164	0.245359	7.29004	6.49188	3.33822	0.140522
6.67_88	6.67	1113.45	88	5.78048	7.08488	6.95219	1.60386	5.58343	2.04419	1.82855	1.4438	2.16656	2.31214	3.56086	2.91528	6.59858	2.35388	4.63152	1.3526	1.93365	1.60783	0.580505	2.24575	3.51623	2.50733	1.60821	2.61009	1.67269	1.67025
6.68_145	6.68	1114.05	145	4.2738	6.40215	4.53652	3.38476	3.73084	3.08928	4.17949	2.35782	6.01471	0.993733	4.23002	3.72448	3.0113	4.18424	3.5666	3.38995	2.69604	0.624133	2.27063	1.95476	0.0100969	2.87497	2.73932	1.66388	1.67448	2.05332
6.7_76	6.7	1115.83	76	1.60573	17.8988	1.27197	1.37286	0.840822	1.17394	0.399867	0.584143	0.823764	1.26969	1.89895	1.22614	1.59341	1.55019	0.674055	1.35379	1.00794	6.42696	0.524585	0.628705	1.08356	1.04791	0.9039	0.764068	0.468662	0.477464
6.72_245	6.72	1117.79	245	3.1749	3.68479	2.49904	2.74914	2.71021	2.10771	2.17941	8.09129	2.85537	2.07146	3.65547	4.02743	3.53204	3.03949	3.31637	3.48365	3.26077	3.89605	2.28417	2.85265	3.21123	2.51273	2.36161	2.6184	2.60116	2.64402
6.75_327	6.75	1120.59	327	0.0467985	0.0951874	0.0644488	0.040512	0.0417393	0.0750626	0.0702068	0.0233292	0.138251	0.0272162	0.0265253	0.0226515	0.0371087	0.0561563	0.0326901	0.0412288	0.027822	0.0489651	0.0351203	0.0595731	0.0234092	0.0228079	0.0282479	0.00808787	0.0184654	0.0359105
6.77_142	6.77	1122.72	142	0.740157	1.07966	0.695176	0.564771	0.600816	0.805593	0.766889	0.795783	1.17997	0.538211	0.728056	0.750548	0.825862	0.841465	0.782951	0.690613	0.90838	1.10469	0.636305	0.759362	0.576882	0.617806	0.619429	0.600914	0.653797	0.594808
6.79_102	6.79	1123.69	102	1.82254	0.0585997	5.09378	4.28448	4.96903	0.0985933	0.332075	48.9387	0.0879954	15.5239	87.2464	114.789	92.9998	94.1165	80.9962	91.5052	81.3798	108.437	67.9153	80.1725	63.3445	63.2355	62.2048	54.2516	54.1297	50.3149
6.79_206	6.79	1124.23	206	0.692856	1.01268	0.583482	0.53397	0.453926	0.870907	0.722647	0.809428	0.968645	0.399616	0.592294	0.547666	0.578775	0.502687	0.468019	0.664007	0.5495	0.526148	0.461052	0.513444	0.480239	0.436675	0.449759	0.432294	0.512055	0.477652
6.84_89	6.84	1128.34	89	6.2926	8.25988	6.66285	5.85103	7.04739	7.86323	6.37109	6.16281	8.19547	4.14963	2.14134	1.40583	1.43282	2.07844	1.3124	0.0747305	0.125852	0.132272	1.03787	1.28787	2.17506	1.96231	2.04019	1.84027	1.66543	1.84535
6.93_308	6.93	1135.91	308	0.266376	0.367635	0.251152	0.156488	0.27549	0.182198	0.264383	0.167835	0.382309	0.154969	0.194872	0	0.202111	0.211457	0.184447	0.187306	0.196313	0.210169	0.186789	0.233226	0.175059	0.162104	0.167862	0.188859	0.184646	0.177425
6.95_72	6.95	1136.43	72	160.945	186.137	187.536	137.078	28.8553	121.176	12.5678	98.5221	157.421	74.2052	77.8071	35.2627	60.3198	60.5992	61.2219	47.1704	59.4652	33.2312	36.0366	48.4625	75.6877	73.9418	74.6226	75.2087	77.4409	75.9354
6.98_146	6.98	1140.46	146	16.8986	22.367	20.9184	16.9535	16.1564	16.7424	13.2972	3.45406	13.9527	73.6644	1.56924	6.20965	1.69081	4.87129	1.54953	2.07141	3.84083	24.5743	2.7076	4.38528	1.21891	1.10747	2.67207	2.41816	2.457	2.56406
7.03_166	7.03	1144.64	166	0.241811	0.288812	0.244447	0.186965	0.236558	0.275593	0.239382	0.236154	0.355975	0.128005	0.200634	0.26982	0.246915	0.257884	0.242528	0.2693	0.246426	0.309079	0.255058	0.295465	0.150499	0.171042	0.16626	0.175928	0.173933	0.152203
7.08_142	7.08	1148.67	142	1.73425	1.82057	2.25799	1.9613	2.17759	2.17614	1.93725	2.11377	2.45918	2.75945	1.74208	2.06032	2.42573	2.37356	2.43193	2.49893	2.38818	2.74061	2.07081	2.17932	1.60387	2.22009	1.87872	1.75424	1.92127	1.88169
7.09_89	7.09	1150.31	89	1.1861	1.3936	1.22997	0.999133	1.15832	1.57537	1.01885	1.14675	2.49489	0.747215	1.19472	1.47127	1.33027	1.32944	1.11628	1.26261	1.16558	1.56112	1.02521	1.32686	0.893312	0.94729	0.951971	0.90724	0.911852	0.814173
7.13_174	7.13	1153.04	174	2.70174	4.70998	3.96252	3.00578	3.56093	4.47068	3.44097	3.60814	6.43434	2.27563	3.53559	3.71784	2.77644	4.02797	3.45536	3.73483	3.23231	3.47651	2.41316	3.85875	2.68017	2.65439	2.83036	2.49549	2.70904	2.57565
7.15_140	7.15	1154.84	140	0.533432	0.72689	0.64888	0.484134	0.538859	0.660416	0.588484	0.527583	0.931675	0.347234	0.564483	0.517789	0.567694	0.591299	0.503433	0.492443	0.529481	0.580015	0.432207	0.606174	0.378473	0.437991	0.431678	0.387397	0.444252	0.416967
7.16_132	7.16	1155.72	132	2.08122	3.71034	2.97469	2.05262	3.1505	5.37857	1.68122	5.20651	4.13604	2.40341	5.69636	5.06391	5.20969	6.03417	4.65587	3.64437	4.40947	2.66587	3.70169	5.20111	3.66184	3.08403	3.55589	3.16343	2.90076	2.93621
7.17_141	7.17	1156.73	141	21.6651	32.2009	2.2308	19.5828	23.9564	28.7834	23.9238	20.7561	40.3752	15.1578	17.8754	14.2811	16.7984	18.3557	1.5796	15.7116	18.4829	14.0527	1.49866	15.627	1.41167	15.3207	14.8896	15.1113	14.8766	15.1693
7.2_138	7.2	1158.94	138	0.270147	0.346507	0.0206676	0.262262	0.258224	0.351621	0.292047	0.2573	0.514318	0.160847	0.262477	0.296605	0.293416	0.29309	0.0248013	0.295221	0.207619	0.0316082	0.222186	0.238563	0.0280752	0.0209535	0.124798	0.210425	0.195156	0.216814
7.22_267	7.22	1161.08	267	0.907633	1.45125	1.15217	0.78948	1.01038	1.24148	1.00222	0.700492	1.86496	0.527827	0.475301	0.466153	0.829805	0.942583	0.685919	0.841997	0.850433	0.830172	0.695141	0.963555	0.391424	0.654079	0.672392	0.554597	0.648872	0.598254
7.24_341	7.24	1163.03	341	0.831468	1.20674	0.800237	0.631932	0.786075	0.812195	0.755255	0.643233	1.28398	0.469774	0.642015	0.688278	0.735856	0.855248	0.618905	0.737057	0.718668	0.795918	0.721541	0.929876	0.478986	0.511573	0.511343	0.551037	0.573833	0.593868
7.27_110	7.27	1165.17	110	1.04138	1.3654	1.11865	0.8961	0.827001	1.05661	0.957254	0.862243	1.54039	0.500744	1.06513	1.07034	0.9951	1.08912	0.95304	0.933357	0.930481	1.12506	0.737059	0.800208	0.763412	0.779085	0.73467	0.615072	0.703254	0.602644
7.29_207	7.29	1167.27	207	3.40796	3.86909	3.25194	2.81948	2.80863	1.80236	1.9029	4.0315	2.76681	2.36556	4.38798	5.23181	4.37791	3.95211	3.38785	3.45465	2.96887	4.25321	2.85333	3.35488	4.08728	3.18071	2.48049	2.12201	2.54018	2.29692
7.3_152	7.3	1168.48	152	5.66269	6.77602	6.78672	4.71126	5.99364	8.07983	6.55184	0.595026	11.5018	4.6409	7.55395	8.77507	9.15441	8.83845	8.29264	9.36033	9.04274	12.7366	7.4015	10.3223	4.87782	5.50854	5.39622	5.1789	5.90215	5.53796
7.31_267	7.31	1169.05	267	2.80558	3.97283	2.64222	2.25829	2.75263	3.49139	3.04137	2.63112	5.3325	1.60681	2.17424	2.19896	2.33334	2.56781	2.15522	2.67171	2.63024	3.06132	2.20586	2.83538	1.74162	1.73512	1.79635	1.74769	1.96202	2.02132
7.37_189	7.37	1174.63	189	0.622469	0.765329	0.541544	0.510004	0.791665	0.660538	0.376537	1.12116	0.671166	0.494075	0.274281	0.377071	0.336817	0.362185	0.204745	1.35865	0.366778	0.316157	0.274755	0.207565	0.421311	0.370222	0.388992	0.422204	0.451785	0.422983
7.41_74	7.41	1177.66	74	4.00351	2.61928	2.6472	4.01014	4.10382	3.07471	4.94094	1.53341	2.56387	2.1993	1.6678	2.85935	1.68786	3.27445	1.33569	1.56314	1.9684	2.13872	4.10859	1.84694	1.9516	2.38732	1.72803	1.71073	2.18015	1.74218
7.44_156	7.44	1180.02	156	12.434	17.7204	13.6857	11.2796	12.6769	16.6823	13.1006	9.75493	21.2959	7.16737	9.56686	11.2115	11.6119	12.661	10.1339	11.9097	11.4563	11.7224	9.04956	10.6499	8.22891	8.45487	8.78633	8.28149	9.19817	8.71603
7.45_116	7.45	1181.4	116	2.01421	0.195833	1.42003	1.57187	1.7431	0.127373	1.59963	1.16371	1.33921	0.707911	1.03669	0.37152	0.918856	0.645635	0.995505	0.999627	0.998572	0.951979	0.37636	0.729075	0.973537	0.954716	0.851353	0.686405	0.808682	0.758952
7.48_89	7.48	1184.06	89	4.40773	5.98998	3.80838	2.4672	3.34617	4.3898	2.89716	1.52139	5.43034	1.12126	1.44678	0.79496	1.12344	4.02798	1.03527	0.633165	3.69756	0.370169	0.793567	0.92553	1.52701	1.27462	1.34123	1.10982	0.884865	0.927449
7.49_392	7.49	1184.69	392	2.68069	4.11915	2.72977	2.0932	2.18671	2.21077	1.73367	3.37284	3.77311	1.31447	3.35524	3.61351	2.8348	3.09667	2.16984	2.33027	2.15252	3.68771	1.97077	2.90191	2.69938	2.34602	1.80918	1.95129	2.16724	2.05212
7.52_116	7.52	1186.95	116	4.17371	4.71474	2.95873	3.18235	3.27731	4.18813	3.39977	2.87326	2.04698	1.56592	2.03539	0.855317	1.55895	1.53234	1.52016	1.22312	1.45318	0.924342	0.702231	1.00359	2.14834	1.58209	1.77631	1.42571	1.45027	1.51587
7.59_110	7.59	1193.09	110	14.8609	18.5621	15.2411	12.0835	14.9146	18.8542	12.7724	11.1315	23.7201	7.76907	14.7461	14.2107	15.4717	16.4791	12.5077	12.5859	13.4063	14.4555	10.1415	11.642	11.6743	12.6273	10.9106	10.4045	9.91167	9.36845
7.59_141	7.59	1192.63	141	4.163	5.46791	4.07999	4.03205	4.34036	5.37132	4.48813	2.13926	6.72415	2.59005	2.50651	2.17754	2.17278	2.59631	2.17428	2.24181	2.17276	1.86238	1.70506	1.85198	1.88884	1.75868	1.88245	1.74804	1.83122	1.75964
7.6_130	7.6	1193.66	130	5.12198	4.33061	3.53007	3.81878	4.68165	4.75924	4.68454	2.92284	2.47739	2.23515	1.2183	1.23761	3.32508	1.66928	1.88576	2.99386	1.1793	0.611262	1.89952	1.21366	2.65485	2.14237	1.39685	1.21945	1.29696	1.06315
7.68_207	7.68	1200.98	207	3.86933	5.6535	3.86146	3.07762	3.1618	3.19761	2.5959	5.06718	6.63885	2.34705	4.99409	5.22336	4.40079	4.40888	3.32249	3.57425	3.51821	5.55664	3.07227	4.46636	3.86159	3.41175	2.68922	2.76868	3.09444	2.90121
7.69_102	7.69	1201.99	102	48.5823	61.7381	41.0104	34.1878	36.8509	43.6558	32.473	8.56109	26.2312	3.80693	14.4229	0.981835	3.49437	3.6987	4.02224	0.835836	1.46368	0.591789	0.578062	0.830763	19.6416	11.2464	9.81213	4.42592	4.48901	4.01005
7.7_116	7.7	1202.97	116	7.77871	9.53894	7.01042	6.38687	7.15817	9.24848	7.0485	5.76506	5.70594	3.7885	4.65086	2.10165	3.4058	3.75249	3.33545	2.86739	3.02943	1.87116	1.72694	2.31316	4.1879	3.25562	3.71536	3.1414	3.2613	3.20994
7.73_102	7.73	1205.19	102	48.4596	57.0257	36.5885	31.4817	33.103	41.3254	29.6773	8.56109	25.6973	2.28495	12.9147	4.56999	3.50665	2.75771	3.89629	5.29275	1.46368	0.217026	0.559136	0.815341	17.5214	9.60096	8.82139	3.39147	3.5606	3.22322
7.74_187	7.74	1206.44	187	5.70157	7.92775	6.07232	4.98365	5.80052	8.39739	5.97709	5.55554	11.5997	1.76396	6.341	6.35633	6.29248	6.07009	5.65451	6.30092	6.52529	7.66136	5.21302	6.68316	4.23339	4.20345	4.55575	4.38858	4.64056	4.47719
7.8_266	7.8	1211.14	266	2.65391	4.70101	3.78309	2.23824	2.80885	4.67318	3.20344	3.35862	6.89829	1.62751	2.251	2.41491	2.41988	2.94111	2.31774	2.63851	2.38281	2.63711	1.98066	2.85585	1.94738	2.0165	2.18389	1.75088	2.22195	2.2402
7.85_228	7.85	1216.31	228	0.0889584	0.104024	0.148692	0.140703	0.136713	0.130471	0.0986607	0.173501	0.181834	0.00314619	0.0808143	0.157423	0.111101	0.12638	0.00385981	0.159834	0.00118993	0.179026	0.125324	0.135062	0.0739851	0.131817	0.124176	0.119974	0.127154	0.125993
7.86_227	7.86	1216.6	227	0.387234	0.478894	0.704057	0.504785	0.503026	0.634131	0.490389	0.815598	0.862713	0.566898	0.571169	0.780868	0.658412	0.660524	0.565103	0.675869	0.678508	0.904458	0.612125	0.755026	0.391021	0.647388	0.562767	0.488855	0.625403	0.573002
7.88_156	7.88	1218.97	156	1.89606	2.50693	2.56536	1.95368	2.3095	2.82451	2.47	2.52459	3.39821	1.86939	1.81461	2.21859	2.2388	2.07465	1.9772	2.61761	2.48933	2.59743	2.10245	2.3906	1.29888	1.88203	1.60778	1.6271	1.70072	1.72154
7.89_131	7.89	1219.92	131	2.42475	3.95784	3.08113	1.92505	2.44777	3.39471	2.45014	2.2593	5.40053	1.45762	2.43009	2.49224	2.44193	2.65479	2.13938	2.23426	2.16907	2.7943	1.80352	2.47512	1.80366	1.76302	1.73213	1.65725	1.73649	1.72748
7.92_146	7.92	1222.37	146	1.15705	2.02638	1.34924	1.09896	1.34408	1.63577	1.35365	2.03545	2.1214	0.726712	1.48822	0.374576	0.766373	0.662252	1.07327	0.902702	1.16674	0.908051	0.371763	1.055	1.25417	0.759508	0.937618	1.16023	0.561111	1.13802
7.94_172	7.94	1224.37	172	2.87347	4.522	3.84088	3.62387	4.75128	6.42341	4.87015	3.90313	10.5346	3.36449	2.32731	1.93637	2.56803	2.58477	3.0229	3.2219	3.73089	3.90385	3.54919	4.85507	1.73389	1.82008	2.80247	3.28603	3.88252	4.60298
7.96_116	7.96	1226	116	2.05495	2.69336	2.0283	1.94458	2.12676	2.27281	1.97172	1.92347	1.84856	0.922933	1.02729	1.36421	0.773603	1.50941	0.933965	0.865383	0.9019	1.24095	0.202941	0.997525	1.22523	0.782397	1.43955	1.33233	0.572884	1.45066
7.98_277	7.98	1227.78	277	0.265128	0.438416	0.232514	0.187066	0.194579	0.174976	0.240706	0.298434	0.289859	0.0815926	0.0779278	0.00377424	0.141136	0.0400625	0.165399	0.0969928	0.134819	0.0175713	0.0208537	0.0245745	0.183723	0.169833	0.214074	0.172242	0.175351	0.225776
7.99_233	7.99	1228.6	233	0.133959	0.136023	0.11846	0.0127405	0.200941	0.0822911	0.178703	0.199541	0.137161	0.16317	0.0998526	0.0355159	0.188524	0.128496	0.143472	0.208627	0.144831	0.222425	0.0378394	0.104552	0.13248	0.147646	0.170874	0.141185	0.162187	0.156071
8.07_102	8.07	1235.54	102	9.33567	11.1453	7.95611	6.45909	7.29961	8.27692	6.16181	1.38356	7.12049	0.924737	3.15305	0.291213	1.12296	0.90728	1.14244	0.609512	0.699259	0.157515	0.449999	0.436304	4.17352	2.51926	2.31772	1.21106	1.24129	1.15676
8.11_102	8.11	1239.21	102	8.18914	10.8846	7.14296	7.27884	8.09962	8.54715	7.03074	2.94149	8.62544	2.67154	4.38771	2.52186	2.61052	3.0595	2.73877	1.86062	2.6234	1.13955	1.301	1.66357	4.22054	3.12266	3.62112	3.07941	2.94428	2.95597
8.13_116	8.13	1240.81	116	2.86354	4.3753	3.23533	3.72351	8.97353	2.73951	3.35307	3.41841	2.83113	1.46381	1.65053	2.06245	2.10864	1.5713	2.09408	1.79709	1.63449	0.954234	0.854637	1.04574	3.11563	1.88746	3.28007	2.94705	3.00225	2.94858
8.13_146	8.13	1241.1	146	0.881685	13.3192	0.957205	13.9511	12.4814	0.466634	0.224811	5.14375	1.14553	0.317008	1.29747	6.6992	2.64947	2.11667	1.81135	25.2845	1.71599	0.318077	0.150411	0.846797	28.2916	1.30795	9.4956	7.39065	5.06344	7.74656
8.14_218	8.14	1241.57	218	0.975453	1.70452	2.00878	1.38059	1.76428	2.68112	2.4821	1.51844	4.36302	1.00627	0.693055	0.214574	0.459603	0.65523	0.593467	0.206663	0.400557	0.326178	0.269147	0.400738	0.647095	1.04117	1.2283	1.12506	1.36652	1.38899
8.15_163	8.15	1242.79	163	0.32954	0.391556	0.675878	0.310896	0.361291	0.445068	0.388012	0.804952	0.578546	0.453847	0.208977	0.271885	0.214985	0.212839	0.234813	0.202984	0.242325	0.342069	0.343021	0.320431	0.480522	0.543385	0.516121	0.492978	0.511535	0.503507
8.16_130	8.16	1243.37	130	3.95641	6.29339	2.15739	2.21336	2.82461	4.29361	2.86782	0.00546273	1.62661	1.54644	2.02875	5.58782	44.2373	0.482698	49.8862	65.1473	63.4493	2.3242	1.28413	0.376419	39.1197	2.67439	39.4992	39.0764	40.2633	37.264
8.17_231	8.17	1245.05	231	2.47043	3.51616	3.09469	2.40425	2.75842	3.90416	2.96127	2.57826	5.37948	2.54494	2.83696	2.50024	2.37625	3.06471	2.20287	2.37486	2.5345	2.9816	2.81127	3.26731	1.58378	1.70691	1.72952	1.73694	1.82858	1.79166
8.19_116	8.19	1246.38	116	4.8604	6.15133	5.36845	3.5806	3.87296	5.26966	3.604	0.239476	5.57866	2.45839	2.93721	1.39804	9.23157	1.2364	8.26361	7.4896	7.43591	0.615354	1.57958	1.26909	7.86154	8.43184	7.64474	7.35385	6.96378	7.21702
8.2_102	8.2	1247.69	102	17.6394	18.6684	13.2372	10.2094	10.4795	14.0645	9.75214	1.15274	9.81427	0.836259	6.13928	0.628773	8.42471	1.01749	10.5456	9.39897	8.77858	0.523273	0.126653	0.502513	8.46564	9.7043	5.49297	4.4636	4.37847	3.3192
8.2_151	8.2	1246.71	151	0.9218	1.00098	0.79019	0.768087	0.674916	0.639315	0.492047	0.761589	0.728599	0.724209	1.20165	0.508124	1.57121	0.694529	1.86654	2.21008	2.24043	0.669727	0.528771	0.746862	1.16153	0.933956	1.13044	0.907005	0.962262	1.09525
8.22_220	8.22	1248.7	220	1.98485	2.90095	2.35824	1.55373	2.02818	2.81648	2.27872	1.03007	4.50543	1.28698	1.717	1.71544	1.2743	2.32303	1.31207	1.28381	1.36704	1.81412	1.69307	2.0726	0.988073	1.03571	1.02503	0.82997	1.09081	1.08849
8.25_122	8.25	1251.39	122	0.686796	0.822066	0.736222	0.523997	0.590877	0.77109	0.552044	0.368662	1.01384	0.415774	0.582064	0.414499	0.300663	0.473329	0.269489	0.222697	0.268909	0.526908	0.361473	0.494065	0.271686	0.237969	0.258847	0.252374	0.271209	0.247822
8.27_130	8.27	1253.21	130	54.4356	75.1106	46.3896	41.8144	48.0525	65.6557	48.6569	52.7086	48.7436	15.1358	14.5237	3.91517	4.05657	7.2827	4.03865	1.26665	3.10826	3.39644	2.68971	3.36582	6.61738	3.76177	7.33356	5.88877	3.74806	5.01098
8.29_190	8.29	1256.04	190	2.37526	2.16287	1.90954	2.97283	2.57607	1.96644	2.63337	14.0856	1.49616	3.43385	2.87686	2.28129	2.39509	1.25678	1.51079	2.47529	2.68726	0.862499	1.05953	0.747197	1.42407	1.19152	1.15365	1.34162	1.34366	1.47411
8.29_319	8.29	1255.16	319	2.60367	3.38848	1.39725	2.90647	2.4656	1.68539	2.14316	26.3614	2.00417	1.42156	3.29491	3.26246	6.79346	1.77497	6.0261	7.63568	7.02469	2.49434	1.63374	1.76673	6.40817	5.23391	5.0997	5.49242	5.68284	5.82847
8.3_160	8.3	1255.91	160	1.23191	0.841056	0.759005	1.01527	0.965325	1.04008	0.832848	0.917845	0.596832	1.70104	2.39834	2.58644	1.88727	1.54782	1.64529	1.60764	2.06221	1.97549	2.79812	1.8107	1.10654	1.12003	1.15985	1.05013	1.2084	1.14342
8.3_188	8.3	1257.1	188	0.834103	1.27441	1.06807	0.924096	1.0472	1.57797	1.20052	0	2.59876	0.91203	1.36869	1.25713	1.06444	1.52215	1.03858	1.20382	1.03947	0.831748	0.998453	1.29742	0.783702	0.679355	1.00096	0.756759	0.727923	0.6954
8.33_146	8.33	1258.81	146	1.94937	3.22931	1.90333	2.17154	2.34058	2.91191	2.61289	2.78482	4.35609	1.3473	1.94819	2.24201	1.77533	2.56007	1.92869	0.362737	0.273185	1.23696	1.53421	2.12956	1.2128	1.50338	1.51481	1.52033	1.49324	1.26177
8.36_130	8.36	1261.96	130	77.6234	83.7125	61.0334	54.9324	65.4125	77.6683	69.1358	24.5727	67.35	33.4375	35.6943	11.9449	11.1157	22.5702	17.3652	13.7787	16.3134	5.99228	8.52791	13.6535	17.7099	8.47466	21.6054	18.6151	11.7928	16.7221
8.41_146	8.41	1266.2	146	6.40312	11.6342	6.54166	4.86624	6.36082	10.2982	6.73323	2.78482	14.3886	2.06381	1.71877	0.394321	0.520232	1.51062	0.191941	0.360898	0.273185	0.290564	0.531119	0.604233	2.3965	1.53314	2.17411	1.77078	2.02887	2.01592
8.44_108	8.44	1269.06	108	0.528034	0.817821	0.570964	0.421765	0.492325	0.795068	0.588667	0.447481	1.10996	0.302494	0.468219	0.638519	0.407604	0.644517	0.346192	0.842507	0.905262	0.519196	0.438259	0.503899	0.303021	0.264858	0.316607	0.282862	0.332472	0.301186
8.47_327	8.47	1271.1	327	0.202453	0.342102	0.23125	0.146436	0.215494	0.361584	0.278985	0.0938574	0.533297	0.0992254	0.112592	0.0909988	0.123106	0.195047	0.103311	0.113916	0.134043	0.144442	0.160166	0.224486	0.0694716	0.109092	0.11556	0.104737	0.132603	0.121198
8.48_146	8.48	1272.3	146	3.50145	5.8678	4.48834	3.98505	4.22965	6.05476	4.76379	0	8.25779	2.69184	3.06778	1.88681	2.55064	2.90852	2.41174	1.61754	2.39323	1.73696	1.86247	2.13893	2.21654	2.25527	2.39005	2.42007	2.71613	2.33545
8.49_101	8.49	1273.3	101	15.7311	15.1936	9.63843	14.8885	10.6098	7.28326	8.62279	0.19602	0.853603	6.35787	0.893903	1.69622	1.91937	3.22836	1.94724	0.838961	1.87217	0.393358	2.72466	1.42085	2.18619	1.23161	1.61111	1.12452	0.696581	1.29092
8.51_242	8.51	1275.08	242	0.208331	0.312247	0.171154	0.135239	0.155843	0.180122	0.140646	0.0656408	0.247685	0.0921908	0.203482	0.176157	0.135114	0.200714	0.103794	0.131514	0.118982	0.151119	0.124836	0.173291	0.136233	0.112553	0.0904232	0.110984	0.0983123	0.0886022
8.52_322	8.52	1275.9	322	0.0808729	0.160555	0.0843951	0.075358	0.100606	0.144693	0.0912915	0.0519428	0.185282	0.0551595	0.0675255	0.116893	0.0881845	0.11826	0.0741261	0.0810045	0.0650326	0.103867	0.0810328	0.151521	0.0615968	0.058253	0.0614628	0.0443437	0.0773619	0.0734127
8.53_185	8.53	1276.83	185	0.158837	0.256138	0.216003	0.18582	0.201604	0.0434463	0.0936696	0.159774	0.142112	0.209286	0.196701	0.235005	0.282543	0.192545	0.0413134	0.185015	0.13263	0.167371	0.0938944	0.0743152	0.245446	0.142047	0.0842706	0.110123	0.0849231	0.104015
8.53_93	8.53	1276.02	93	1.02037	0.323942	0.208786	0.62554	0.782173	0.638971	0.560856	0.220306	1.07866	0.387299	0.548098	0.722989	0.562739	0.666447	0.523094	0.747559	0.332672	0.676914	0.332069	0.589534	0.525088	0.492259	0.423531	0.317891	0.66376	0.37672
8.56_180	8.56	1279.22	180	0.269697	0.0441774	0.351117	0.0448984	0.314546	0.459283	0.16753	0.199229	0.271178	0.245867	0.282765	0.322377	0.291952	0.276322	0.308131	0.366623	0.287503	0.327018	0.248606	0.0401971	0.229273	0.293052	0.260656	0.23539	0.311414	0.268003
8.57_116	8.57	1280.43	116	5.72	7.04557	5.23538	4.26966	4.61524	6.24798	4.5228	12.142	6.06463	2.65378	2.31127	1.82636	0.863476	1.62729	1.15222	1.64702	0.921206	1.06101	0.933396	0.759763	2.02029	1.82823	1.74321	1.87894	1.78083	1.69844
8.59_212	8.59	1281.83	212	0.0994597	0.171731	0.113015	0.0829941	0.111361	0.111219	0.110618	0.0925218	0.200875	0.076907	0.164598	0.239652	0.159566	0.121638	0.129425	0.097294	0.172866	0.219182	0.127623	0.228802	0.0236956	0.0783711	0.103374	0.0889041	0.0845718	0.101666
8.61_172	8.61	1283.59	172	5.90058	8.17596	6.43957	7.29037	8.25873	12.3197	9.20069	13.1059	19.6249	7.11225	4.49497	3.62917	5.02898	5.93864	5.6064	6.05536	7.31093	7.63403	7.0253	8.40815	3.35242	3.89041	5.23652	6.12755	7.27341	7.23032
8.63_83	8.63	1285.43	83	6.47477	9.0003	7.23095	2.38524	2.93312	8.27847	3.70801	3.98436	9.78841	1.64764	2.26716	5.6573	2.01956	6.68864	1.7899	1.40153	1.96041	2.77531	1.59792	2.57364	1.51939	1.21526	1.32467	1.1223	1.45489	1.24668
8.64_130	8.64	1285.51	130	14.828	16.3377	12.5879	13.8435	13.2376	1.41034	13.9687	73.9265	13.8146	0.775708	9.54664	6.6684	9.46402	9.80934	9.49409	9.93114	10.8837	7.76064	7.5754	6.38566	7.3614	6.6433	7.81089	7.57025	7.7124	7.13872
8.68_146	8.68	1290.6	146	0.219156	0.260071	0.0366329	0.127419	0.157393	1.0691	1.01804	0.448755	0.416025	0.118488	0.806416	0.425774	1.33989	1.97164	1.13836	1.97664	0.312028	1.69493	1.09801	1.19073	0.247704	0.187975	0.931678	0.995898	0.930698	0.21697
8.69_277	8.69	1290.99	277	0.503515	0.765158	0.578457	0.317127	0.566888	1.07216	0.452132	0.116979	0.826058	0.0713386	0.148817	0.0325838	0.0885688	0.106092	0.0843984	0.0371944	0.0595964	0.0252652	0.0280724	0.0443358	0.245992	0.222442	0.195647	0.108981	0.135599	0.111252
8.7_179	8.7	1292.21	179	0.637989	0.650581	0.407584	0.472688	0.492184	0.688333	0.647704	0.0873975	0.525864	0.345181	0.222671	0.222756	0.270924	0.169661	0.261824	0.22465	0.216355	0.23656	0.275512	0.176896	0.14573	0.12009	0.140317	0.0976114	0.14477	0.137935
8.73_250	8.73	1294.2	250	0.124837	0.210107	0.116588	0.131771	0.0200567	0.110564	0.0718188	0.00755138	0.120354	0.0992972	0.0148742	0.117213	0.0116366	0.118888	0.00942708	0.0788407	0.0101388	0.0533649	0.0791919	0.0909425	0.0897826	0.0476525	0.0730535	0.0141302	0.0675553	0.0555228
8.75_245	8.75	1296.77	245	4.11858	7.23849	5.43865	0.24689	4.44699	6.88131	4.66564	2.62066	10.6758	2.83372	3.81953	3.98792	3.95205	4.65006	3.59242	4.08457	4.03173	4.4566	3.33146	4.60431	2.85612	2.92304	3.24654	3.16378	3.43155	3.2613
8.77_91	8.77	1297.75	91	11.0108	5.46048	8.18462	8.51334	8.18399	4.63597	6.66745	1.68237	3.0058	3.41924	1.56849	1.96964	1.39619	2.05625	1.25409	1.15697	1.12559	4.92511	4.24507	5.23347	2.97251	3.12187	3.14501	3.13435	3.22383	2.90377
8.83_254	8.83	1303.32	254	0.0736287	0.108311	0.159716	0.132123	0.169242	0.126386	0.130185	0.459285	0.140472	0.214518	1.386	6.66329	3.21388	3.50731	2.29779	6.04389	2.90163	4.93988	3.15531	5.45315	0.638778	0.671197	0.838719	0.753159	0.833595	0.903839
8.84_327	8.84	1304.36	327	0.160201	0.304386	0.194597	0.135363	0.14817	0.180496	0.141392	0.140182	0.329167	0.0937449	0.137034	0.12828	0.155305	0.17796	0.126493	0.13364	0.13392	0.14709	0.112642	0.18167	0.111321	0.115191	0.1282	0.106446	0.123788	0.130711
8.85_156	8.85	1305.32	156	1.0093	0.811556	0.749663	0.669482	0.603416	0.647696	0.555947	0.131648	0.588073	0.808157	0.470043	0.0234699	2.0147	0.289822	1.66275	1.63269	1.65529	0.722976	0.812917	0.287649	0.331358	0.335516	0.27456	0.241315	1.03157	0.336994
8.88_89	8.88	1307.77	89	8.86914	14.2587	11.0845	10.7531	12.0893	20.3271	12.692	10.0166	30.9726	9.00313	7.29628	7.0642	10.1952	8.78521	9.98566	11.0552	11.8847	12.0551	9.03817	12.6831	5.83861	6.5563	8.49843	10.0721	10.9112	12.0372
8.89_240	8.89	1308.99	240	3.87572	7.4733	7.86905	4.36975	5.39149	8.15235	6.6857	0.0072546	15.1155	4.22934	4.38555	4.68842	5.49988	4.93635	4.57325	6.80727	6.87803	6.35975	5.53708	6.63913	2.58192	3.19789	3.35959	3.79194	4.22838	4.29112
8.9_308	8.9	1310.22	308	0.109804	0.180337	0.13267	0.104821	0.105296	0.0980018	0.0636411	0.154729	0.135118	0.0857513	0.18969	0.187201	0.141051	0.126824	0.0955846	0.105832	0.0810326	0.180025	0.000913258	0.156532	0.132067	0.106631	0.0779972	0.05757	0.0741704	0.0797291
8.92_327	8.92	1311.74	327	0.252404	0.517087	0.334264	0.212239	0.279795	0.292443	0.255816	0.229801	0.561259	0.157394	0.26025	0.227675	0.164129	0.249464	0.151672	0.2079	0.176969	0.323646	0.171663	0.336329	0.193395	0.168959	0.153233	0.146597	0.174088	0.199306
8.95_186	8.95	1314.67	186	0.692711	1.27255	1.75194	1.13499	0.915648	1.17338	1.05378	0.85905	0.104848	0.503591	0.800119	0.591088	0.682104	1.01503	0.736363	0.842348	0.583459	0.550923	0.306505	1.39057	0.869356	0.885247	0.589042	0.644593	0.807515	0.433029
8.98_466	8.98	1316.87	466	0.677142	1.02728	0.661921	0.547928	0.501938	0.595999	0.538414	0.76976	1.15495	0.367007	0.841083	0.908648	0.554471	0.748714	0.431606	0.535489	0.472284	1.1228	0.520556	0.838446	0.627025	0.477114	0.368483	0.407654	0.444206	0.468216
8_89	8	1229.39	89	2.93014	4.09842	3.61617	2.38732	3.0138	3.90521	2.82401	2.68179	5.13439	1.74778	2.34932	2.68613	2.7145	2.67671	2.1668	2.22738	2.50058	2.40199	1.99396	0.510394	0.445593	1.86757	0.258791	2.02369	2.06842	2.0342
9.01_170	9.01	1319.41	170	1.32264	2.32958	1.78	1.33455	0.281492	2.12358	1.58623	1.21303	2.88972	0.853072	1.28427	1.0003	1.03773	1.1274	1.105	1.13608	1.04114	0.320274	0.175174	1.8658	1.13249	1.05527	1.17938	0.908959	0.902334	0.900697
9.01_341	9.01	1320.05	341	0.64764	1.08697	0.925136	0.527978	0.721411	1.09661	0.756503	0.448931	1.54044	0.376729	0.368645	0.41128	0.483668	0.566785	0.421057	0.549241	0.53074	0.605932	0.485943	0.659244	0.321621	0.00914558	0.455725	0.367515	0.430317	0.442347
9.03_116	9.03	1321.74	116	16.6149	22.1369	17.296	14.5731	15.8191	17.5495	16.0581	9.27119	17.0086	10.3718	8.83455	2.89512	5.00514	6.0437	5.40381	1.91885	5.34939	3.6563	3.1224	2.79914	7.27791	5.72208	6.57803	5.23649	5.94494	5.61127
9.05_196	9.05	1323.62	196	20.7701	47.4121	43.0262	27.9777	47.36	97.8393	32.0577	65.9581	74.4077	83.0651	24.2484	36.0846	26.6318	35.3325	33.2501	44.9886	39.2691	48.5776	36.9412	42.2055	24.2088	28.2591	31.5701	34.8705	39.1734	38.42
9.06_119	9.06	1324.7	119	3.85272	4.66038	3.47467	3.32072	3.44548	3.35974	3.36087	0.906379	2.55886	5.37389	1.56482	1.5771	1.84205	2.30342	1.7627	2.21669	1.93569	1.12945	1.38128	1.73912	2.01777	1.4782	1.75432	1.49779	1.84489	1.84912
9.08_215	9.08	1326.29	215	0.195424	0.258314	0.234445	0.184485	0.217105	0.262757	0.308734	0.0357305	0.432334	0.126097	0.166669	0.170298	0.197378	0.171875	0.14753	0.167835	0.17208	0.203122	0.155992	0.171326	0.107743	0.138292	0.15971	0.133769	0.146918	0.197097
9.09_229	9.09	1326.96	229	0.151877	0.262597	0.254232	0.204073	0.206085	0.281402	0.220997	0.00245375	0.41564	0.13695	0.140742	0.135641	0.177308	0.167514	0.139744	0.165596	0.149288	0.201913	0.139833	0.191275	0.103497	0.140088	0.13516	0.125834	0.154933	0.153942
9.12_207	9.12	1329.57	207	4.35435	5.94712	3.24278	3.22605	3.31064	3.0757	2.7977	2.16657	3.37884	2.47747	3.10147	4.00732	3.11605	3.26057	2.66921	2.59451	2.56844	1.60946	2.34277	2.90441	3.21042	1.93911	2.15251	1.47446	1.72124	2.25635
9.13_341	9.13	1330.63	341	0.994497	1.54322	0.974626	0.787792	0.920292	1.33403	1.03728	0.772479	2.30488	0.580287	0.88162	0.965507	0.81294	0.978415	0.697891	0.845504	0.82116	1.21301	0.797133	1.09519	0.690267	0.701577	0.607163	0.622206	0.718389	0.741627
9.17_156	9.17	1334.89	156	1.21928	1.88563	1.3256	1.26415	1.34943	1.83193	1.29522	0.130947	1.76016	0.0881865	0.629739	0.191044	0.0735019	0.134278	0.149343	0.263075	0.140983	0.851467	0.149112	0.060352	0.532244	0.412729	0.448265	0.248772	0.2965	0.271985
9.2_152	9.2	1336.67	152	1.78204	1.86775	1.26679	1.34071	0.0930296	1.25552	1.13287	0.632894	0.0903589	0.911588	1.32044	0.903509	0.879119	0.166185	0.777337	0.876694	1.14078	1.00085	0.134901	0.886517	0.929302	0.764567	0.7255	0.715368	0.69592	0.796884
9.2_300	9.2	1337.63	300	1.58022	2.16065	1.20485	0.980731	1.12477	1.38726	1.08433	0.884055	2.34171	0.62686	1.40435	1.26756	1.0337	1.16249	0.808142	0.989467	0.941971	1.31661	0.833669	1.11865	1.02673	0.820938	0.666093	0.799364	0.659347	0.76911
9.22_240	9.22	1339.32	240	0.204206	0.554383	0.278936	0.273041	0.221204	0.389108	0.337849	0.219778	0.48374	0.206142	0.240464	0.662708	0.297714	0.426806	0.320268	0.394227	0.371214	0.402271	0.370889	0.386615	0.155119	0.222927	0.225749	0.23239	0.222708	0.254698
9.23_72	9.23	1340.17	72	0.906135	0.304704	0.350377	0.153994	0.147743	0.360438	0.225699	0.473044	0.389799	0.295188	0.285998	0.309745	0.137617	0.350239	0.165123	0.266832	0.187455	0.213907	0.134484	0.30737	0.230954	0.20234	0.324033	0.248422	0.200358	0.358068
9.24_258	9.24	1341.16	258	0.774544	1.15641	0.962665	0.760556	0.863056	1.23765	0.956919	0.678049	1.76182	0.505722	0.736239	0.722216	0.752893	0.83269	0.669757	0.769669	0.763929	0.877359	0.655891	0.828157	0.544255	0.547766	0.605471	0.575697	0.62853	0.598003
9.31_244	9.31	1347.22	244	0.134919	0.170869	0.121459	0.321415	0.183905	0.432075	0.300706	0.247794	0.4198	0.14913	0.306035	0.26561	0.139204	0.275113	0.273131	0.192705	0.211384	0.20886	0.185253	0.230242	0.190693	0.190488	0.190146	0.219838	0.223042	0.238432
9.33_259	9.33	1349.33	259	0.416374	0.595725	0.655036	0.446167	0.58208	0.779287	0.755247	0.688024	1.20789	0.499889	0.190719	0.605863	0.508782	0.66745	0.669683	0.678719	0.154447	0.585241	0.638404	0.678633	0.303493	0.361625	0.531714	0.500208	0.557262	0.636823
9.33_58	9.33	1348.78	58	8.96079	3.65844	1.17705	8.4514	7.22618	0.735617	0.525034	4.28837	0.857205	7.03381	2.5047	7.17378	2.48128	2.38791	1.88608	1.93735	6.4229	0.40109	8.23776	4.9889	1.75542	1.72747	1.66708	1.56499	1.55209	1.40068
9.39_228	9.39	1354.29	228	0.45847	0.709	0.443836	0.302921	0.365044	0.243065	0.225246	0.0967607	0.303469	0.0197853	0.0276104	0.329296	0.229836	0.162003	0.155296	0.694967	0.192094	0.197794	0.0550642	0.234648	0.393004	0.211056	0.187115	0.205286	0.184801	0.189939
9.41_318	9.41	1356.19	318	0.070831	0.1513	0.0833483	0.056089	0.0619291	0.106593	0.0471095	0.0333832	0.138798	0.0507872	0.0680768	0.00464953	0.00122093	0.0879005	0.0446481	0.0133737	0.0450575	0.0999388	0.051766	0.105652	0.0496764	0.0378602	0.0446319	0.0414097	0.00421651	0.0524357
9.44_255	9.44	1359.04	255	0.436938	0.388386	0.67701	0.798974	0.694406	0.472337	0.516647	0.816134	0.692994	0.798342	0.979708	1.17668	0.653918	1.03253	0.856278	0.918357	1.22943	1.26749	0.974534	1.01494	0.52553	0.660987	0.723332	0.715584	0.82692	0.941974
9.46_194	9.46	1361.09	194	0.786624	0.959282	0.958153	0.630782	0.912101	1.02912	0.840342	3.11346	1.31799	1.56834	1.91715	0.998247	1.32132	1.06217	1.17856	1.39043	1.36163	1.60825	0.983021	0.00550562	0.75811	0.756262	0.775436	0.891486	0.932685	0.934556
9.47_182	9.47	1361.87	182	0.38403	0.664953	0.846704	0.320957	0.629045	0.984454	0.520981	0.729034	0.77799	0.648054	0.271246	0.385496	0.264813	0.644834	0.29636	0.443242	0.466479	0.540161	0.322662	0.305857	0.314315	0.575911	0.593934	0.413661	0.468827	0.333075
9.48_218	9.48	1363.01	218	0.275288	0.0777704	0.134203	0.251639	0.217389	0.115606	0.19762	0.149108	0.0808589	0.363532	0.474911	0.945281	1.0428	0.9086	0.696536	1.21201	1.06163	1.99058	1.27307	0.813827	0.457341	0.636497	0.473515	0.483489	0.619889	0.592543
9.49_207	9.49	1363.8	207	1.3515	2.21788	1.3627	1.16764	1.44741	1.79661	1.54251	1.50576	3.06683	0.79166	1.38585	1.56239	1.45736	1.48839	1.10053	1.26412	1.3216	1.7496	1.14114	1.5969	1.04059	1.0238	0.903059	0.934003	1.20695	1.11538
9.51_300	9.51	1365.51	300	0.571315	0.89487	0.53955	0.424562	0.459701	0.368359	0.275632	0.357961	0.544757	0.266605	0.604544	0.432589	0.449907	0.496582	0.37989	0.373371	0.363754	0.498387	0.309424	0.508942	0.456131	0.365775	0.304897	0.334262	0.27246	0.323231
9.55_127	9.55	1368.66	127	0.960703	1.39343	1.30115	1.28708	1.3825	1.75648	1.43779	1.16785	2.62973	1.81725	1.43214	1.92951	1.80651	1.61943	1.53421	2.03868	2.96699	4.80143	3.03498	1.63556	0.899732	1.1563	1.12811	1.28294	1.33276	1.09819
9.56_269	9.56	1370.15	269	0.0742639	0.0348264	0.0694693	0.145407	0.0756278	0.048278	0.0788418	0.061521	0.0305434	0.125952	0.142366	0.160495	0.0740191	0.0148758	0.0752955	0.10277	0.153261	0.0982715	0.0871358	0.0869968	0.0850963	0.0833122	0.0822104	0.0791272	0.0819517	0.0935449
9.58_108	9.58	1371.64	108	0.796205	0.999023	0.832337	0.675019	0.728774	0.964332	0.767559	0.537238	1.45927	0.402359	0.678801	0.680688	0.665832	0.671148	0.583201	0.647856	0.67187	0.72398	0.525115	0.659162	0.526549	0.546238	0.544698	0.495105	0.530314	0.449007
9.61_184	9.61	1374.22	184	0.307806	0.969479	0.454731	0.328446	0.415946	0.742512	0.0344426	0.2038	1.32545	0.222697	0.179583	0.307496	0.392072	0.408021	0.269435	0.259442	0.243978	0.53751	0.300204	0.457588	0.0419601	0.287119	0.283045	0.283048	0.332266	0.26537
9.63_246	9.63	1375.92	246	0.276529	0.0888424	0.111703	0.36659	0.00478215	0.0254166	0.318535	0.152638	0.560507	0.503932	0.336999	0.334	0.568465	0.131248	0.514935	0.534683	0.60008	0.410693	0.407112	0.280593	0.274512	0.286677	0.300704	0.332472	0.30901	0.345207
9.65_240	9.65	1378.12	240	6.13677	10.8016	8.65915	5.35913	7.14213	10.1798	7.5876	7.87595	17.0389	4.49552	5.62553	6.36562	6.39624	6.58304	5.56782	6.64071	6.36385	8.07238	5.2561	7.22645	4.22909	4.95185	4.70306	5.15066	5.40982	5.17827
9.66_116	9.66	1378.92	116	0.778631	1.54991	0.918277	0.711669	0.491598	0.501393	0.558285	1.17488	1.01647	0.530347	0.602878	0.622378	0.604305	0.610814	0.572926	0.648223	0.452862	0.53928	0.411853	0.413354	0.517642	0.691438	0.45671	0.468372	0.56463	0.467242
9.69_459	9.69	1381.71	459	0.0848694	0.169744	0.144421	0.0742383	0.112591	0.166816	0.0968152	0.114632	0.276719	0.0541602	0.099257	0.106431	0.103004	0.121479	0.0807935	0.0813954	0.0686994	0.112883	0.0598788	0.122962	0.0558231	0.0632813	0.0655207	0.0581353	0.0674207	0.0753339
9.71_150	9.71	1383.72	150	1.07445	2.10206	1.55693	0.931503	1.37638	2.13973	1.3933	1.31916	3.64313	0.762047	0.814379	0.909576	0.927533	1.00004	0.808695	1.04467	1.03415	1.16314	0.997222	1.18582	0.605709	0.703409	0.804254	0.823175	1.01142	0.975087
9.71_196	9.71	1383.95	196	0.533581	0.982743	0.818098	0.28289	0.714637	1.06052	0.654593	0.683306	1.89255	0.44117	0.409633	0.0332425	0.405903	0.559458	0.429735	0.546997	0.537852	0.669593	0.502463	0.771959	0.278045	0.380473	0.359435	0.489864	0.28498	0.499285
9.72_166	9.72	1384.66	166	0.80283	1.20017	1.01144	0.67157	0.78331	0.696668	0.672795	0.676378	1.46559	0.450634	0.622834	0.516331	0.646027	0.604402	0.595229	0.579145	0.567527	0.953266	0.512749	0.924303	0.411113	0.675536	0.475453	0.529268	0.588974	0.587764
9.73_72	9.73	1385.39	72	0.627139	0.428453	0.246352	0.200885	0.235671	0.201683	0.331343	0.338574	0.201671	0.116287	0.435453	0.193792	0.228247	0.183984	0.122262	0.349198	0.42366	0.401416	0.178821	0.165615	1.00064	0.124857	0.228449	0.115351	0.116566	0.0791998
9.74_83	9.74	1386.33	83	2.09937	2.12403	4.003	1.61006	1.08792	1.24425	2.55926	1.36699	0.138926	0.922798	1.90595	1.62833	0.602737	1.89344	1.3288	1.42903	1.71717	2.18222	0.929591	2.16758	1.21769	1.41993	1.13907	1.34499	1.55393	0.409472
9.76_227	9.76	1388.58	227	0.177417	0.40798	0.387711	0.22243	0.395701	0.634272	0.399193	0.406271	1.26173	0.253209	0.159065	0.259646	0.348545	0.335144	0.303278	0.382128	0.369578	0.541687	0.323472	0.461145	0.11187	0.221807	0.241935	0.281905	0.309662	0.331174
9.76_294	9.76	1388.21	294	0.100645	0.167769	0.161123	0.099103	0.109414	0.176634	0.119196	0.120273	0.326217	0.0804658	0.127952	0.0689475	0.109112	0.114121	0.114411	0.0791115	0.100298	0.0806024	0.0738705	0.0987793	0.0903101	0.102651	0.101685	0.0959245	0.104356	0.108704
9.77_174	9.77	1389.05	174	0.930548	1.96524	2.60538	1.38698	2.17502	3.34214	2.18978	2.15952	5.3198	1.34037	0.843808	0.955775	1.79226	1.7037	1.78016	2.03071	1.77385	2.31102	1.47706	2.20423	0.657624	1.30783	1.52543	1.41639	1.60377	1.51641
9.8_160	9.8	1392.17	160	1.20249	1.73068	1.44105	1.29689	1.2521	1.64916	1.37002	0.756019	2.08415	0.619028	0.944591	1.04016	0.976272	1.27888	0.998904	1.11919	0.977192	1.10286	0.703935	0.92244	1.01291	1.01448	1.04891	0.928313	1.05812	0.993873
9.82_179	9.82	1393.87	179	0.321388	0.634327	0.474143	0.32368	0.605696	0.491655	0.310298	0.281634	0.048028	0.117751	5.56532	5.06293	2.80043	1.75388	2.18446	4.31072	2.51007	4.02446	2.79727	5.63311	0.198808	1.6517	0.17961	1.38246	1.59243	1.4223
9.84_160	9.84	1395.28	160	0.96204	1.03045	1.00177	1.00888	1.02632	1.64916	0.979997	1.20483	1.16501	1.94509	0.78762	1.02083	1.09381	1.0364	1.15498	1.50927	1.8065	1.69778	1.67441	1.56142	0.687276	0.891591	1.13726	1.45208	1.54831	1.45152
9.88_130	9.88	1399.23	130	3.42356	3.82514	3.25046	2.49734	2.86073	3.47789	2.59373	2.07914	2.96427	1.8927	2.13966	1.39618	2.60308	0.27429	1.92358	1.71568	2.37788	1.85906	1.33905	1.44757	2.06223	1.86396	1.63912	1.98468	2.06765	0.218522
9.91_103	9.91	1402.12	103	1.01912	4.2078	1.33148	1.22697	1.29048	0.899921	0.814246	1.72042	1.29117	0.66208	1.68301	3.51082	5.2556	2.49054	4.14268	3.04664	2.57961	1.254	0.620178	0.511197	2.55325	2.54203	2.70027	2.56635	2.67466	2.36213
9.92_182	9.92	1402.69	182	0.30139	1.05882	0.301217	0.529314	0.268705	1.95507	0.930921	2.8347	0.981196	0.745184	0.343282	0.956886	0.704291	1.07167	0.825316	1.51636	1.12819	1.17299	1.22915	1.16164	0.158352	0.286492	0.597405	0.680256	0.971106	0.773354
9.93_116	9.93	1403.82	116	5.53267	5.62507	4.3021	4.24088	4.08118	3.56545	3.74096	1.50117	3.06024	2.10295	2.39131	1.16452	1.73583	0.24319	1.81526	1.14635	1.78835	0.124092	0.10627	0.891686	2.35447	1.68139	1.62267	1.21626	1.96384	1.81526
9.96_393	9.96	1406.25	393	0.177186	0.00845875	0.145286	0.142837	0.154572	0.169288	0.164376	0.403841	0.290509	0.0895333	0.122859	0.132554	0.142608	0.149302	0.127763	0.164852	0.151476	0.149376	0.127867	0.169359	0.126235	0.124099	0.115753	0.151343	0.126562	0.160852
9.98_254	9.98	1408.24	254	0.22342	0.0512975	0.415584	0.237204	0.259095	0.135936	0.366366	1.71664	0.17977	1.14982	10.9029	7.62588	13.8655	21.6332	15.7035	7.974	11.6305	5.56882	8.86821	8.59955	6.30131	6.20553	7.49202	5.61235	6.15719	6.8619
9.99_232	9.99	1409.39	232	0.208976	0.0360485	0.0818594	0.266788	0.117629	0.0653017	0.139123	0.11764	0.0570184	0.356134	0.525517	0.00516226	0.84997	0.717592	0.643462	0.83577	0.908186	1.48599	0.938807	0.639241	0.427382	0.573148	0.443077	0.562497	0.618088	0.51591
9_244	9	1318.81	244	9.19845	14.5993	11.4649	7.82349	9.52478	13.8652	9.86211	7.59774	20.0726	5.68548	8.16388	7.75198	7.54569	9.11667	6.73293	7.81063	7.73536	10.2547	6.72927	9.81149	5.87193	6.05647	6.21679	6.13719	6.74343	6.50012

## Sheet: Supplementary Table 6
class				HFD	HFD	HFD	HFD	HFD	HFD	HFD	HFD	HFD	HFD	HFD	HFD	HFDR	HFDR	HFDR	HFDR	HFDR	HFDR	HFDR	HFDR	HFDR	HFDR	HFDR	HFDR	QC	QC	QC	QC	QC
rt_mz	RT(保留时间)	RI(保留指数)	m/z	HFD-1-1	HFD-1-2	HFD-1-3	HFD-1-4	HFD-1-5	HFD-1-6	HFD-1-7	HFD-1-8	HFD-1-9	HFD-1-10	HFD-1-11	HFD-1-12	HFDr-2-1	HFDr-2-2	HFDr-2-3	HFDr-2-4	HFDr-2-5	HFDr-2-6	HFDr-2-7	HFDr-2-8	HFDr-2-9	HFDr-2-10	HFDr-2-11	HFDr-2-12	Qc1	Qc2	Qc3	Qc4	Qc5
5.7_152	5.7	1032.69	152	32.6375	34.4448	34.8584	34.2947	33.6794	33.8316	51.5124	32.7416	33.3349	30.1042	33.0988	35.6071	35.6424	31.2614	32.9385	32.3984	35.2314	32.5799	34.5227	33.6498	33.9293	33.9932	33.7969	36.6731	32.549	31.7001	31.6465	31.6918	30.8654
5.8_174	5.8	1041.77	174	3.21704	3.88468	4.01761	3.88124	3.25843	3.84458	5.18833	3.02706	5.73706	4.74526	7.46747	8.7105	2.07134	3.7027	3.24406	5.03922	5.41995	5.10483	3.11092	4.62611	6.71286	5.26684	4.78084	4.48512	4.38646	4.53871	4.69261	4.36763	4.37867
5.92_191	5.92	1052.24	191	49.5718	54.6942	52.8594	50.866	50.8542	52.3851	61.1933	47.8008	50.9415	46.9226	49.2705	51.5148	44.0112	44.423	52.9564	48.8831	51.9445	48.1181	44.6708	46.9911	47.6501	48.9554	46.3292	52.8568	50.0241	49.7218	49.4297	47.136	47.5132
6.11_205	6.11	1068.32	205	0.351186	0.431365	0.483232	0.402904	0.41525	0.490963	0.639411	0.725238	0.563022	0.503817	0.517445	0.598526	0.494149	0.399268	0.467835	0.498351	0.567482	0.533165	0.425729	0.389008	0.404776	0.564124	0.495476	0.541751	0.496327	0.494295	0.529562	0.455157	0.505173
6.37_174	6.37	1090.22	174	2.66579	3.36525	4.00067	4.69327	5.71041	5.80264	10.3884	6.4416	7.43564	6.87675	8.16638	9.75498	3.73614	3.35163	4.40954	5.2887	6.45292	5.8936	7.17042	8.09979	7.5732	8.23652	9.1719	9.50051	3.14253	4.6253	6.44659	7.77518	9.08715
6.43_116	6.43	1095.78	116	42.463	40.2863	44.2446	40.4009	41.4131	40.7544	48.3036	44.6453	40.0256	42.4969	33.733	33.2716	39.8878	47.2455	53.8012	49.6215	42.4559	47.8081	42.3611	43.2169	53.8972	42.3778	40.8518	48.4883	43.5021	44.2398	45.8664	42.3072	43.3699
6.51_174	6.51	1101.81	174	2.33281	2.71029	2.78707	2.80719	3.00317	2.97736	4.9079	2.75496	2.90766	2.61744	3.01523	3.24819	2.88585	2.50352	2.58396	2.81813	3.20821	2.84397	3.01835	2.81473	2.79945	2.98243	2.92645	3.10826	2.5722	2.71766	2.83892	2.66186	2.73563
6.67_102	6.67	1115.51	102	11.3263	11.2056	9.2287	7.20681	7.41738	8.74703	8.4462	7.05725	5.37334	4.99858	3.87971	4.17685	11.437	10.2301	8.69845	8.50016	5.87545	5.56805	6.08613	4.45069	6.63426	4.73806	3.73623	3.98438	10.8094	8.72729	6.66733	4.04077	3.29561
6.71_131	6.71	1118.58	131	1.19046	1.99625	2.68353	2.45334	1.63228	2.67929	0.939931	1.04739	1.53259	3.70393	2.57717	1.80697	1.35876	1.09447	0.928037	2.11955	4.77386	2.13432	1.64905	2.05454	5.36512	2.75858	2.61959	1.81806	2.15381	2.2477	2.24362	2.09248	2.2545
6.82_89	6.82	1128.1	89	0.900221	1.35577	1.67487	1.51122	0.694692	1.35004	0.546627	0.473103	0.553012	0.42378	0.451885	0.425251	1.69233	1.09296	0.675155	1.16878	2.28192	1.08956	1.12038	1.70054	1.65217	2.05147	1.14669	1.42385	0.984508	1.00057	1.12577	1.06171	1.0075
6.95_152	6.95	1138.93	152	2.41486	2.61074	2.72923	2.47326	2.66968	2.67379	4.1886	2.40796	2.50714	2.35081	2.58743	2.71055	2.74164	2.48649	2.5437	2.66615	2.77347	2.47284	2.7412	2.53035	2.63165	2.72172	2.64865	2.77805	2.62884	2.42121	2.59131	2.44731	2.46862
7.12_233	7.12	1152.58	233	5.7875	6.73295	8.74141	7.02748	5.72801	8.30709	3.49812	3.35659	4.90892	5.71274	4.82546	4.51077	6.21624	6.31789	6.12099	7.4927	8.88498	5.51746	6.89278	8.24578	8.46177	8.50862	6.41499	7.51225	6.60677	6.62366	6.76838	6.37238	6.49602
7.26_130	7.26	1165.5	130	0.827799	0.889923	1.02128	0.768257	0.773963	1.03454	0.953998	1.34005	0.639224	1.07853	0.775299	0.66524	1.23798	0.704884	0.616101	0.936034	1.13255	0.822813	1.00613	0.835007	1.35747	0.971215	0.830376	0.857305	0.872301	0.93488	0.978844	0.836047	0.900557
7.34_200	7.34	1171.39	200	0.167847	0.172985	0.173461	0.149735	0.13093	0.151848	0.0576776	0.183872	0.10012	0.173026	0.0645549	0.0943956	0.123218	0.168012	0.181135	0.192292	0.127687	0.181475	0.157858	0.193763	0.289507	0.184324	0.153303	0.169321	0.160756	0.161738	0.165007	0.166281	0.154449
7.36_241	7.36	1172.85	241	0.478357	0.560934	0.657228	0.732879	0.742492	0.807491	1.25148	0.859736	0.858911	0.729579	0.89049	0.937243	0.52338	0.580036	0.639075	0.691735	0.812818	0.796294	0.889826	0.825059	0.838771	0.83303	0.820577	0.901264	0.401775	0.679957	0.815547	0.738499	0.895149
7.57_200	7.57	1191.5	200	0.104081	0.117109	0.12556	0.111797	0.101401	0.102132	0.0407895	0.117638	0.0758622	0.108961	0.0450474	0.0634333	0.0796944	0.12128	0.124092	0.121182	0.093626	0.116274	0.111158	0.130176	0.201279	0.134065	0.118277	0.123865	0.117615	0.107623	0.103832	0.0934891	0.101858
7.72_116	7.72	1202.93	116	1.43267	1.60798	1.62267	1.49949	1.59117	1.69702	2.3651	0	1.46535	1.53044	1.5747	1.61439	1.78115	1.54265	1.46716	0	1.7355	1.60833	1.61699	1.4872	1.59684	1.72329	0	1.61301	1.61283	1.50383	1.61514	1.38697	1.43755
7.78_144	7.78	1208.32	144	42.2292	48.29	41.0714	41.1899	33.5499	37.4178	58.8986	48.7005	35.4997	49.3978	35.9042	28.1719	47.6488	38.9894	34.7424	37.2856	43.94	35.6008	44.9499	38.8532	35.981	40.6606	39.8394	34.1854	40.4267	41.0774	41.2532	38.916	40.2568
8.2_103	8.2	1243.98	103	2.36249	2.45965	2.63144	2.77007	2.88892	3.60673	1.61066	1.89667	1.34478	1.86492	1.07462	1.6554	1.68618	2.10984	2.42641	2.72915	2.78322	2.66785	1.73453	1.88369	1.61089	2.30017	2.51021	3.73134	2.21311	2.2002	2.20822	2.11491	2.2786
8.25_189	8.25	1247.85	189	162.081	157.833	161.875	169.087	188.846	159.089	0	183.252	169.917	159.665	156.941	154.096	175.402	145.236	161.033	169.705	162.408	180.584	175.885	180.5	160.516	186.894	179.092	77.9869	180.287	175.039	168.209	176.968	178.115
8.33_192	8.33	1255.05	192	1.56122	1.70367	1.67291	1.59432	1.65669	1.67823	2.85331	1.46777	1.62568	1.44199	1.70018	1.84343	1.7426	1.7035	1.55868	1.54739	1.71073	1.45653	1.7086	1.43548	1.7061	1.62562	1.52163	1.55949	1.61658	1.518	1.57148	1.48219	1.43586
8.4_174	8.4	1260.34	174	1.89608	2.5562	2.84075	3.01434	2.92211	3.34643	5.1826	3.13059	4.74089	3.82749	5.3614	6.64015	2.36383	2.21337	2.965	3.4171	3.48145	3.25214	3.53766	3.85491	5.49982	3.96401	3.88639	4.36921	2.41185	3.19254	3.98077	4.15574	4.58523
8.44_158	8.44	1264.35	158	27.2578	31.5845	26.4804	24.6684	19.3537	21.0054	41.875	30.8656	20.893	27.8882	16.7936	12.2144	36.0502	25.2356	21.2845	22.3019	25.5018	19.3729	29.7663	24.899	21.772	26.6677	23.8818	20.4381	25.1607	24.9434	24.9343	24.2705	24.7004
8.44_205	8.44	1264.59	205	21.8953	24.4415	24.4935	19.6929	19.7676	22.9235	12.3836	19.0623	19.1634	16.7301	16.6057	18.0331	14.9935	29.4176	25.0013	22.7246	21.7748	18.0938	21.2803	23.7465	21.2142	18.3222	18.873	22.1902	21.5564	20.8753	21.0591	20.6179	20.4486
8.47_299	8.47	1267.13	299	116.596	81.6777	95.6846	93.8119	80.5116	82.6744	134.143	97.9801	93.0871	92.156	96.6864	104.79	116.306	90.6805	85.5216	82.434	90.454	79.7855	97.9902	90.3962	137.85	84.9333	82.8173	87.4833	89.4718	83.8957	89.3572	84.6899	83.6195
8.7_158	8.7	1286.26	158	22.2489	25.762	21.574	19.6379	16.0645	18.6563	30.0469	24.6366	18.4632	23.7589	15.4644	13.7678	26.0244	20.7914	17.1002	19.143	20.1039	15.5925	23.6488	20.2789	17.546	20.6205	19.8941	16.5869	20.3733	20.5472	21.2064	19.458	20.3363
8.7_160	8.7	1286.11	160	1.06735	1.22677	1.03721	0.949906	0.760377	0.854094	1.50393	1.16794	0.908404	1.13848	0.748088	0.658292	1.23625	0.978064	0.801059	0.907842	0.958504	0.761229	1.13395	0.973528	0.835736	1.01369	0.948306	0.748514	0.937198	0.977525	0.980267	0.885482	0.997584
8.77_117	8.77	1291.98	117	0.344523	0.353084	0.338743	0.345887	0.420637	0.400742	0.468777	0.402386	0.380588	0.400845	0.348184	0.386981	0.359607	0.330466	0.423635	0.38945	0.49381	0.363949	0.408121	0.469671	0.334445	0.485913	0.371273	0.459759	0.355813	0.393721	0.422034	0.402821	0.438765
8.77_142	8.77	1292.44	142	14.8274	15.3708	16.8424	14.5689	14.8674	16.3862	21.5517	16.6906	17.0204	15.9999	16.8794	19.4471	16.1276	15.5355	15.3314	16.6964	14.8912	15.0679	15.6623	15.1193	19.9912	15.621	14.6766	18.4148	16.3855	16.7524	16.7023	15.8526	16.3435
8.86_174	8.86	1299.69	174	11.4001	13.5054	14.3587	15.1479	19.3457	22.3781	31.8335	25.4369	24.1826	21.349	22.2577	29.8719	14.1273	12.8366	17.9265	19.9718	19.0781	17.6341	23.7686	24.4439	27.9156	24.12	25.6986	27.2868	13.295	18.4094	22.9044	26.0171	28.413
8.95_247	8.95	1307.74	247	0.304171	0.30907	0.379849	0.30592	0.281344	0.380827	0.317166	0.246109	0.359224	0.358813	0.429256	0.358814	0.237118	0.32845	0.381484	0.356962	0.3196	0.36143	0.282882	0.276366	0.314161	0.282005	0.251727	0.297401	0.323665	0.322275	0.323097	0.316609	0.298897
9.09_189	9.09	1320.65	189	0.167199	0.196641	0.222446	0.202214	0.212434	0.215745	0.276175	0.178144	0.226831	0.20213	0.208916	0.237069	0.190324	0.195515	0.164045	0.206982	0.188667	0.189093	0.170001	0.182283	0.15887	0.191356	0.216585	0.234655	0.18999	0.193178	0.19655	0.188568	0.201607
9.13_232	9.13	1323.87	232	0.369594	0.363682	0.346584	0.312771	0.26011	0.274258	0.363095	0.268884	0.242863	0.251752	0.253767	0.239961	0.384179	0.334033	0.219363	0.281972	0.246076	0.241721	0.244622	0.215529	0.313228	0.29298	0.256126	0.270358	0.257188	0.244059	0.237908	0.160594	0.169031
9.23_241	9.23	1332.9	241	0.480113	0.507705	0.502356	0.426119	0.408209	0.464509	0.5905	0.470426	0.524922	0.541171	0.5082	0.436158	0.49184	0.515202	0.598686	0.567776	0.519288	0.506405	0.548747	0.547487	0.563763	0.511551	0.446944	0.575224	0.51928	0.527807	0.554362	0.488296	0.528601
9.36_245	9.36	1344.68	245	1.06474	0.895202	0.853714	0.887383	0.737366	0.930783	1.14116	0.659316	0.821958	0.86222	1.00787	0.762404	0.609052	0.74607	0.848357	0.895252	0.884927	0.813917	0.801689	0.926221	1.68359	0.798286	0.798094	1.19222	0.777899	0.891805	1.36088	0.822613	1.03596
9.44_204	9.44	1351.29	204	13.3301	12.7317	12.1258	11.3362	10.7145	12.2584	13.4484	13.2542	10.3594	10.7871	5.53279	6.94566	13.28	12.6324	13.8054	12.8514	12.0535	12.0924	12.1763	12.0691	15.3202	12.8688	12.1087	13.3394	12.1667	12.1339	12.1462	12.1062	12.0663
9.72_218	9.72	1376.61	218	8.41377	8.79354	8.05276	7.3725	6.86165	8.07041	9.09309	9.65147	7.41798	9.01086	5.83526	6.9386	8.76582	8.05841	7.99448	8.37154	8.15012	8.05087	8.80354	7.89075	7.78951	8.7296	8.21613	8.26273	8.3353	8.33573	8.4216	7.92351	8.0235
10.01_103	10.01	1402.21	103	1.11224	0.950612	1.33816	1.12278	1.31214	1.26471	1.16611	1.00169	1.26703	1.24697	0.863801	1.13008	1.14132	0.890647	0.948313	1.48608	1.21743	1.5072	1.52329	1.1297	0.857667	1.85864	1.61416	2.11046	1.26018	1.26346	1.28621	1.23171	1.32814
10.09_147	10.09	1409.52	147	0.206841	0.615613	0.633433	0.429299	0.503988	0.582119	0	0.169464	0.176777	0	0	0	0.561928	0.566328	0.411517	0.481229	0.758682	0.35151	0.527934	0.408062	0	0.564314	0.420972	0.491434	0.529088	0.412757	0.428128	0.320985	0.527886
10.22_248	10.22	1421.6	248	0.133248	0.192412	0.192377	0.248322	0.217064	0.221026	0.272931	0.311708	0.241977	0.292101	0.269253	0.260612	0.142787	0.103641	0.13641	0.21346	0.298003	0.236007	0.291847	0.301352	0.240342	0.383615	0.237452	0.366375	0.14787	0.218593	0.262409	0.308314	0.351414
10.23_189	10.23	1422.79	189	0.117755	0.114915	0.153802	0.141747	0.148099	0.135669	0.153283	0.111	0.125538	0.134048	0.14359	0.147296	0.207543	0.146768	0.149928	0.166295	0.176217	0.155715	0.168574	0.158768	0.133036	0.168402	0.159075	0.206548	0.148946	0.15239	0.151758	0.142632	0.142378
10.47_350	10.47	1445.24	350	0.0824599	0.0905813	0.106396	0.10452	0.112204	0.103676	0.161163	0.118098	0.122774	0.105894	0.0902255	0.145524	0.118641	0.0869791	0.0958207	0.0899524	0.113284	0.093576	0.109771	0.100945	0.0801744	0.085269	0.107722	0.116457	0.0789955	0.08889	0.0849013	0.11668	0.111671
10.65_218	10.65	1461.9	218	0.382596	0.387963	0.368095	0.442031	0.531959	0.556145	0.70914	0.644684	0.58337	0.521652	0.551276	0.830654	0.416873	0.397114	0.415877	0.474051	0.398163	0.359598	0.539175	0.530845	0.478751	0.498236	0.540865	0.691091	0.287457	0.427928	0.424094	0.564446	0.545617
10.82_233	10.82	1478.57	233	1.25616	1.24104	1.4238	1.38863	1.37383	1.6359	0.713735	0.896807	1.0694	1.26995	0.811598	1.09571	0.733961	1.23825	1.53743	1.47888	1.35066	1.34277	1.08911	1.33695	1.51373	1.24817	1.13623	1.42611	1.30132	1.25177	1.26041	1.17653	1.25001
11.01_217	11.01	1495.58	217	0.297147	0.339893	0.530546	0.378125	0.397791	0.417388	0.320431	0.408761	0.401353	0.35957	0.313204	0.329277	0.409837	0.289642	0.342656	0.392416	0.380904	0.353716	0.288145	0.302015	0.262169	0.392098	0.33912	0.573411	0.384747	0.379093	0.363144	0.367952	0.359093
11.16_232	11.16	1510.97	232	1.72499	1.75457	1.38533	1.36908	1.24368	1.4061	2.61702	1.60388	2.12379	1.56765	1.76743	1.81235	1.66389	1.68493	1.61429	1.46471	1.2611	1.39742	1.46816	1.4713	1.03158	1.33855	1.51886	1.36425	1.63629	1.61292	1.68941	1.54006	1.64981
11.19_176	11.19	1513.49	176	3.47152	2.58306	2.58921	2.2667	2.16249	2.62919	2.07984	3.44225	2.09642	2.59322	1.54916	1.67389	2.98521	2.83496	2.80537	3.02028	2.27164	2.70844	2.57507	2.67404	3.22238	3.06764	2.4638	3.12802	2.83733	2.60672	2.71638	2.53419	2.79784
11.22_140	11.22	1516.73	140	1.95941	2.0667	2.07837	1.91783	2.09201	2.08526	3.04873	2.1891	1.96685	1.84739	1.96468	2.19118	2.33565	2.00849	1.98656	2.14906	2.13617	1.89724	2.21237	1.9218	2.09086	2.22966	1.95623	2.25902	2.02876	1.97964	2.09174	1.91003	2.00322
11.23_230	11.23	1517.99	230	2.78706	2.76627	3.05833	2.57053	2.54103	2.86124	3.45977	3.81207	2.65774	2.40987	2.17143	2.92309	4.00555	3.24091	2.956	2.8892	2.64016	2.66581	3.01858	2.68158	2.55447	2.91052	2.33643	3.50638	3.05623	2.93717	2.89582	2.77259	2.98062
11.23_86	11.23	1517.5	86	0.388474	0.407456	0.390989	0	0.428753	0.437017	0.623007	0.420018	0.39374	0.37654	0.39489	0.410455	0.480049	0.450268	0.430943	0.399203	0.453161	0.3957	0.453192	0.451341	0.445019	0.45927	0.444725	0.467555	0.40597	0.415308	0.440503	0.456569	0.416667
11.24_156	11.24	1518.17	156	17.4506	16.7243	14.5989	14.6608	14.971	16.386	22.0486	18.2641	13.9294	14.5446	12.2641	11.9696	23.5417	19.7964	19.4014	16.2447	14.1747	15.4762	18.4757	17.9565	20.3459	17.3468	16.4203	17.5981	17.4688	17.6544	16.876	18.117	16.9364
11.31_314	11.31	1525.54	314	0.617945	0.646981	0.557732	0.654638	0.587627	0.598531	0.720708	0.756643	0.61129	1.1245	0.953152	0.81918	0.604531	0.55555	0.628319	0.719133	0.767642	0.628007	0.756442	0.69914	0.836307	0.764967	0.68673	1.10645	0.531786	0.598773	0.822927	0.70115	0.789351
11.35_84	11.35	1529.32	84	2.19638	2.15942	2.29489	2.41382	2.28799	2.44493	4.13187	1.70732	3.15675	2.49213	2.56559	2.71714	1.82707	2.21037	2.27731	2.03225	2.05396	1.97873	1.87954	1.83941	1.25675	1.7231	2.10088	2.15469	2.04288	2.29981	2.22378	2.18563	2.16985
11.37_292	11.37	1531.12	292	0.222708	0.240628	0.426055	0.299793	0.322378	0.301685	0.258884	0.254091	0.319103	0.291837	0.278772	0.29628	0.396067	0.298005	0.359559	0.35625	0.346224	0.416927	0.27992	0.298325	0.260859	0.340186	0.284611	0.412808	0.332329	0.319168	0.322123	0.305439	0.309928
11.41_245	11.41	1535.07	245	0.195196	0.277169	0.244701	0.303852	0.248149	0.237957	0.0652954	0.183224	0.188117	0.391549	0.335636	0.450483	0.311989	0.528785	0.302104	0.284286	0.402326	0.381982	0.309698	0.306755	0.215415	0.250936	0.261358	0.333607	0.347722	0.312246	0.337183	0.328745	0.326517
11.54_115	11.54	1548.56	115	13.9122	11.5128	11.12	11.4026	10.6272	11.5362	11.9454	10.0218	9.57146	12.0444	11.1009	11.2088	12.31	12.0012	13.1842	13.1159	12.8703	13.3815	10.5545	13.0331	15.2057	12.0507	10.3876	13.0807	11.0481	11.9454	10.745	11.9173	10.5751
11.54_292	11.54	1547.84	292	0.244229	0.431033	0.532777	0.42555	0.348159	0.466962	0.465069	0.404577	0.55889	0.426618	0.389249	0.437459	0.412778	0.543344	0.437315	0.414735	0.465853	0.509226	0.419739	0.401489	0.328077	0.350245	0.29659	0.73308	0.393888	0.400112	0.382861	0.374758	0.382672
11.6_120	11.6	1553.96	120	3.70353	3.62464	3.33636	3.20582	2.91613	3.07429	4.48606	3.45939	3.08313	3.35112	2.95373	2.67594	3.68396	3.42035	3.38095	2.95784	3.19397	2.86069	3.41402	3.13181	2.98517	3.12835	3.17678	3.28555	3.38734	3.2955	3.34113	3.19792	3.10398
11.72_247	11.72	1565.74	247	0.154072	0.17107	0.221507	0.195583	0.183663	0.239021	0.155983	0.171407	0.12821	0.213111	0.144295	0.190452	0.148559	0.180418	0.214791	0.233822	0.210534	0.221506	0.178347	0.173371	0.174433	0.197422	0.190151	0.307815	0.198081	0.207705	0.194627	0.197397	0.190201
11.74_198	11.74	1567.81	198	0.353552	0.395888	0.673378	0.681291	0.736263	0.966073	0.235567	0.325816	0.34443	0.534388	0.300956	0.427521	0.295621	0.431115	0.589741	0.830063	0.834995	0.827369	0.429485	0.556193	0.949111	0.696383	0.721589	0.828104	0.620875	0.598002	0.616549	0.585525	0.591483
12.01_188	12.01	1595.32	188	0.137271	0.135087	0.112267	0.159895	0.186736	0.294394	0.200965	0.187022	0.205636	0.239293	0.204293	0.25192	0.168157	0.117775	0.260402	0.158464	0.138937	0.230438	0.231954	0.231121	0.527087	0.152314	0.270272	0.325235	0.113473	0.137914	0.172625	0.208032	0.220669
12.05_211	12.05	1598.56	211	2.4597	2.36868	2.41249	2.49234	2.48454	2.74874	3.08908	2.55447	2.57912	2.32961	2.25877	2.39218	2.13652	2.34308	2.3633	2.10874	2.55197	2.25568	2.68966	2.48304	2.41409	2.4839	2.41443	2.55671	1.69043	2.36947	2.51812	2.36356	2.50069
12.16_246	12.16	1610.63	246	4.39761	3.24739	3.04829	3.29949	3.01113	3.79022	5.08262	2.95212	4.05741	3.61716	2.40954	2.76845	3.38765	3.41189	3.29618	3.67189	2.85928	3.05954	2.85348	3.03147	3.94879	2.98377	3.5148	3.21626	3.76158	3.30136	3.45081	3.30615	3.56547
12.28_218	12.28	1622.54	218	4.18535	3.65683	3.08206	2.81775	2.47627	3.1628	3.13626	3.76444	2.52521	3.04872	1.96988	1.76733	4.33455	3.53276	3.2212	3.38028	2.99974	2.72117	3.23762	3.07332	4.89518	3.58882	3.32475	3.19655	3.45298	3.28441	3.36448	2.99122	3.32803
12.39_103	12.39	1634.76	103	0.170213	0.157347	0.350875	0.159416	0.26073	0.260052	0.192017	0.793664	0.171329	1.154	0.587562	0.679925	0.225821	0.14847	0.136173	0.482558	0.219292	0.300232	0.188888	0.13635	0.0993426	0.321479	0.532554	0.626735	0.382608	0.367472	0.344201	0.326849	0.353836
12.41_179	12.41	1637.2	179	0.0729074	0.0671515	0.0759619	0.0762893	0.085431	0.0721097	0	0	0.0599207	0.081059	0.0457264	0.0883471	0.0595337	0.0842751	0.0816038	0.104215	0.109956	0.0780141	0.133532	0.139956	0.110133	0.128584	0	0.0732893	0.096609	0.0855173	0.0791696	0.0827651	0.0896981
12.47_103	12.47	1642.24	103	0.599799	0.506827	1.41947	0.512439	1.01331	1.01308	0.552976	3.8095	0.63109	5.41692	2.83999	3.17324	0.977716	0.446751	0.451307	2.12357	0.907427	1.3399	0.685954	0.465993	0.381769	1.39157	2.66323	2.85912	1.53177	1.55764	1.50854	1.53489	1.55985
12.49_211	12.49	1644.89	211	1.52291	2.04143	1.88193	2.08531	2.16544	2.26056	2.73803	2.17393	2.13495	1.85816	1.81977	1.84514	1.72835	1.94474	2.07231	1.72113	2.26298	1.99859	2.42671	2.111	1.55941	2.08926	2.04643	2.17261	1.65391	1.99792	2.13656	2.0688	2.17358
12.54_103	12.54	1649.43	103	0.482317	0.473744	1.07789	0.553	0.729153	0.699352	0.56547	0.93724	0.558877	1.3374	1.47397	0.901714	0.880087	0.509406	0.498168	0.900983	0.679849	0.854226	0.57897	0.509163	0.49945	0.914611	1.11562	1.45225	0.799613	0.790322	0.78293	0.810171	0.784193
12.67_205	12.67	1664.2	205	2.64517	3.12262	2.87412	2.87421	2.85709	3.35459	1.91578	2.28809	1.92012	2.16032	1.3931	1.49901	2.12784	2.58684	3.04494	2.77519	2.84184	2.78714	2.20467	2.19841	1.8197	2.27219	2.45697	3.25071	2.53934	2.50823	2.41204	2.39459	2.48125
12.71_326	12.71	1167.4	326	0.473749	0.791417	1.31734	0.984574	1.23028	1.26619	1.76711	1.85075	1.39787	1.7338	1.64349	1.52172	1.13866	1.05082	1.35942	1.42102	1.18488	1.45438	1.5582	1.50135	0.630151	1.53168	1.61788	1.73322	1.11643	1.47452	1.42996	1.34601	1.72998
12.83_100	12.83	1680.11	100	0.398375	0.426485	0.458211	0.474914	0.519172	0.445399	0.680866	0.440702	0.519004	0.529085	0.525057	0.516864	0.511822	0.440316	0.460302	0.441266	0.509372	0.423328	0.476616	0.43845	0.432763	0.534836	0.460488	0.564781	0.458852	0.4768	0.507847	0.44339	0.4993
12.94_103	12.94	1692.05	103	0.207613	0.209619	0.214749	0.219238	0.245077	0.238242	0.212472	0.234117	0.150499	0.205089	0.173008	0.165012	0.2325	0.196767	0.210106	0.201975	0.211342	0.169625	0.193479	0.160528	0.123867	0.188647	0.222305	0.257412	0.204075	0.197246	0.197712	0.206022	0.18675
13.07_103	13.07	1705.79	103	0.171508	0.191787	0.405548	0.282847	0.305443	0.313842	0.214971	0.262521	0.293073	0.313039	0.296739	0.245719	0.294755	0.21075	0.183696	0.323976	0.228319	0.30157	0.192106	0.190615	0.155836	0.340542	0.27158	0.496037	0.285713	0.275298	0.262958	0.291001	0.277552
13.08_277	13.08	1706	277	0.317871	0.461417	0.649479	0.637291	0.96001	0.651193	0.698661	0.511518	0.622226	0.386678	0.271473	0.619316	0.599336	0.394035	0.675855	0.650455	0.410235	7.04102	0.437441	0.508597	0.261805	0.506998	0.606262	0.824709	0.5881	0.578802	0.506885	0.61224	0.593365
13.13_217	13.13	1711.58	217	0.331658	0.315904	0.276492	0.304007	0.336143	0.367567	0.250259	0.258947	0.218593	0.206544	0.173113	0.198397	0.281727	0.257958	0.361095	0.265277	0.266462	0.25222	0.242549	0.228794	0.248668	0.273319	0.277236	0.397157	0.300439	0.281727	0.262184	0.258167	0.266359
13.13_243	13.13	1712.58	243	1.00181	0.766205	0.47547	0.561713	0.542873	0.522711	0.385384	0.539623	0.413657	0.354122	0.290236	0.250937	0.627894	0.64527	0.593951	0.432498	0.529501	0.510009	0.641636	0.509598	0.804351	0.482288	0.464156	0.429393	0.64876	0.490468	0.489478	0.472076	0.424736
13.14_117	13.14	1713.27	117	1.88351	1.77814	2.25497	2.05928	2.45322	2.31004	2.12234	1.44826	1.78456	1.9623	1.90329	2.34977	2.42838	2.19014	2.34321	2.65555	2.37899	2.23781	2.2257	2.06941	2.34012	2.61883	2.33159	2.94335	2.30238	2.22596	2.21483	2.19488	2.19916
13.27_117	13.27	1727.35	117	0.583073	0.552876	0.655975	0.645499	0.740356	0.717179	0.631975	0.464934	0.557665	0.576265	0.580316	0.714791	0.738702	0.69219	0.69222	0.788949	0.710299	0.686252	0.694045	0.591984	0.705994	0.76161	0.668736	0.832491	0.688292	0.69072	0.655197	0.666726	0.657627
13.31_174	13.31	1731.74	174	0.320038	0.338217	0.326624	0.385544	0.390172	0.461006	0.876369	0.29532	0.61988	0.615339	0.768105	1.00455	0.376854	0.341294	0.522729	0.58758	0.496801	0.532104	0.557134	0.542639	0.396566	0.556964	0.470812	0.738301	0.367433	0.476775	0.557409	0.583503	0.564641
13.32_400	13.32	1733.53	400	0.102287	0.0854619	0.0657215	0.112805	0.0967713	0.103221	0.197498	0.0544916	0.18057	0.164848	0.16362	0.193719	0.0779353	0.13336	0.120332	0.0804481	0.0732409	0.118287	0.0603242	0.0813615	0	0.0502203	0.0783896	0.104533	0.112738	0.106511	0.113735	0.0970384	0.0938642
13.33_147	13.33	1734.12	147	0.246221	0.295068	0.264569	0.320772	0.389372	0.386432	0.415472	0.28298	0.344769	0.343238	0.367195	0.407479	0.663872	0.705798	0.64782	0.600288	0.624286	0.640326	0.787405	0.645176	0.453241	0.597926	0.527629	0.743854	0.572434	0.532355	0.510569	0.46139	0.495059
13.33_217	13.33	1734.53	217	0.198073	0.220257	0.257863	0.210771	0.250616	0.192509	0.175612	0.278385	0.200214	0.196117	0.201264	0.213622	0.902282	1.23751	1.00256	0.959457	0.991662	0.852695	1.48433	1.02774	0.68658	0.942474	0.798183	0.949625	0.734839	0.657182	0.587166	0.610815	0.536206
13.4_83	13.4	1741.91	83	1.29546	1.37082	1.3265	1.41103	1.4188	1.399	2.04614	1.36061	1.33944	1.29667	1.37521	1.44659	1.38948	1.2688	1.37587	1.26988	1.39341	1.24667	1.39369	1.32823	1.36448	1.44511	1.34954	1.59271	1.30365	1.24783	1.2673	1.38123	1.32311
13.43_400	13.43	1744.3	400	0.101652	0.087523	0.0712657	0.106123	0.105769	0.102923	0.178676	0.0595721	0.18959	0.150248	0.160395	0.202355	0.0768359	0.117262	0.114523	0.081694	0.0709504	0.109716	0.058076	0.068977	0	0.0536031	0.0677316	0.103497	0.103407	0.0914037	0.0993991	0.108869	0.100113
13.45_174	13.45	1747.6	174	2.61919	2.27533	2.36516	2.66577	2.09875	2.45582	3.25302	3.3039	2.2504	3.12385	2.50755	2.08129	3.51171	2.85162	3.13888	3.03357	3.9282	3.60919	3.52195	3.1841	4.57006	3.57392	2.8699	3.56521	2.40087	2.92954	3.18499	3.09785	3.15565
13.47_357	13.47	1749.5	357	3.71683	3.87336	3.38822	3.66083	3.36613	3.63905	3.37942	3.10146	3.30806	2.86647	3.09744	2.88239	2.94203	3.27322	3.65765	3.01794	2.99027	2.92483	3.21735	3.09301	2.22946	2.69175	2.914	3.20653	3.27666	3.16857	2.96131	2.9843	2.87299
13.59_217	13.59	1762.95	217	0.308269	0.327287	0.393481	0.379029	0.35808	0.301348	0.267469	0.249645	0.235968	0.217055	0.189238	0.227698	0.403117	0.325533	0.353537	0.332483	0.335674	0.308332	0.321074	0.313351	0.287147	0.391233	0.266476	0.436413	0.342559	0.334667	0.292141	0.298023	0.295384
13.63_103	13.63	1766.67	103	0.250443	0.298352	0.424581	0.31617	0.300772	0.294173	0.291169	0.256593	0.285774	0.308205	0.249145	0.268875	0.326116	0.248995	0.273445	0.318482	0.29745	0.309598	0.241687	0.246894	0.204936	0.315082	0.268695	0.420993	0.297251	0.265217	0.270887	0.291395	0.283726
13.69_174	13.69	1773.45	174	0.194922	0.243102	0.21064	0.284385	0.249679	0.266175	0.429358	0.326065	0.358481	0.388771	0.388949	0.466262	0.289024	0.239543	0.293309	0.277771	0.284395	0.299786	0.313225	0.315485	0.282115	0.33192	0.321228	0.358751	0.212643	0.271015	0.306002	0.358526	0.377427
13.74_103	13.74	1779.64	103	0.174746	0.212079	0.217019	0.215632	0.191806	0.189784	0.300016	0.197918	0.254751	0.192666	0.238582	0.285761	0.217163	0.268436	0.200886	0.21804	0.24256	0.219529	0.224563	0.193992	0.165783	0.222348	0.193358	0.219623	0.205955	0.225478	0.209712	0.215105	0.213667
13.74_392	13.74	1779.04	392	0.224264	0.288605	0.336721	0.291132	0.237787	0.222349	0.384336	0.263368	0.361297	0.258727	0.329094	0.404489	0.263628	0.404488	0.278867	0.271649	0.324478	0.249749	0.307046	0.301316	0.217036	0.266566	0.223241	0.228642	0.283288	0.277129	0.278168	0.281816	0.286587
13.74_89	13.74	1779.28	89	0.211262	0.280534	0.290972	0.282071	0.244636	0.242511	0.358097	0.239235	0.345877	0.278223	0.299076	0.371243	0.270513	0.338014	0.279279	0.285282	0.296467	0.246422	0.289842	0.278404	0.204638	0.266718	0.233296	0.252564	0.28228	0.259066	0.280253	0.264171	0.270186
13.88_357	13.88	1794.41	357	0.0320947	0.101924	0.106931	0.114899	0.105962	0.114133	0.230912	0.0816626	0.233895	0.178258	0.241507	0.385541	0.118531	0.135952	0.126029	0.0828805	0.0653994	0.0928166	0.0674996	0.10109	0.0243299	0.0723992	0.0841482	0.104	0.121102	0.122592	0.128719	0.136335	0.135212
13.98_273	13.98	1806.26	273	9.8058	14.4197	17.7463	16.797	16.7777	19.1916	11.8597	10.6348	16.035	16.013	14.8387	18.2981	13.5609	13.3671	15.0242	15.9453	16.432	15.1763	14.3394	15.3162	12.6861	17.0113	15.9068	19.6766	16.8997	15.6193	15.8034	16.0016	16.0099
13.99_142	13.99	1805.3	142	1.98142	1.34452	1.27953	1.50906	1.24178	1.55678	1.62259	2.20108	1.2047	1.90441	1.15647	0.952842	2.4044	1.70772	1.88716	1.97271	2.29911	2.45111	2.27868	2.16431	3.83854	2.48037	2.00927	2.53594	1.55445	1.76825	2.01485	2.0677	2.18541
14.29_217	14.29	1841.67	217	7.85699	8.21374	9.25848	9.33136	8.31582	7.9881	9.70685	6.86732	9.08687	7.98254	7.13929	9.95604	9.71873	10.2815	10.176	9.28492	9.18816	9.48019	9.5978	8.8691	8.3871	9.76051	7.96054	10.9452	9.52392	8.97566	8.89454	8.837	8.75165
14.32_285	14.32	1845.3	285	1.59837	1.69805	1.22292	1.01814	0.905872	0.895546	0.551323	0.933629	0.776857	0.470191	0.608036	0.569585	0.76752	1.77684	1.3507	0.944874	1.1065	0.659613	1.25935	1.60037	2.11783	0.754768	0.807636	0.972209	1.06288	1.01709	1.03933	1.08513	1.00191
14.35_174	14.35	1848.01	174	17.7856	18.1584	15.9023	15.4189	11.9457	15.1379	27.8463	23.2513	20.3057	22.1799	16.273	16.0401	16.2169	15.4246	18.458	16.463	15.8967	13.6169	18.0398	16.9824	18.7278	18.7052	15.7463	20.0876	14.5148	17.6057	18.2256	18.9485	18.6997
14.42_103	14.42	1856.78	103	2.88915	2.6415	2.71258	2.66436	2.97928	2.74088	2.63558	2.4541	2.97359	2.36941	2.66092	3.25502	2.11661	2.29716	3.33177	2.59455	2.34716	2.68157	2.11903	2.24797	1.69606	2.40016	2.26667	2.94935	2.73321	2.61611	2.56934	2.61637	2.6326
14.5_103	14.5	1866.04	103	2.08973	1.89089	1.89041	1.95245	2.08334	1.91619	1.59688	1.6446	2.1941	1.65221	1.89037	2.22632	1.45638	1.71772	2.12201	1.83721	1.66236	1.81975	1.48152	1.57747	1.24573	1.58764	1.70063	2.16007	1.84038	1.80577	1.74497	1.6913	1.79581
14.55_205	14.55	1871.48	205	5.29656	5.66951	5.69241	5.93001	5.98357	5.46674	7.76826	5.42953	6.04773	6.38884	7.5865	7.9188	6.17066	6.41748	5.36608	5.1222	5.73693	5.8604	4.99004	4.80436	3.14665	4.65585	5.064	6.81359	6.29802	5.92002	5.63547	5.84038	5.78251
14.66_319	14.66	1883.54	319	107.813	111.304	108.929	114.867	128.4	118.699	118.111	97.6374	125.323	114.017	120.191	133.555	94.1177	123.415	112.926	117.251	110.525	119.765	98.6768	105.037	75.8746	101.524	114.325	138.236	116.232	111.988	111.735	113.36	107.426
14.79_273	14.79	1899.17	273	0.933736	0.945094	0.888505	1.00748	1.09321	0.946028	0.803073	0.764575	0.995932	0.933418	0.911473	1.12392	0.726759	1.07786	0.923689	0.933768	0.902402	1.00913	0.671132	0.818969	0.465328	0.795501	1.01604	1.17388	0.945058	1.02944	0.872302	0.923773	0.993003
14.82_100	14.82	1902.22	100	1.53796	1.54736	1.52242	1.66747	1.78876	1.65306	1.53051	1.36351	1.76284	1.65144	1.69903	1.97998	1.29715	1.76422	1.63644	1.5907	1.50718	1.74325	1.37471	1.42232	1.00467	1.40675	1.55114	1.93577	1.66834	1.58725	1.57433	1.55132	1.55964
14.82_319	14.82	1902.44	319	39.2676	39.9557	37.9953	43.8802	47.4736	42.8975	32.0587	32.2691	45.9658	42.2459	42.1031	52.2519	28.4029	48.3926	42.0986	42.2193	37.3522	46.9893	30.5127	35.3458	20.5869	33.0607	39.669	53.396	41.6877	39.9816	38.7758	40.313	39.7369
14.89_174	14.89	1911.09	174	1.61254	1.61667	1.38593	1.3462	1.11927	1.47652	2.68364	2.35215	1.85092	2.16841	1.43269	1.47182	1.35302	1.14251	1.55394	1.56224	1.62113	1.24737	1.86138	1.66593	2.2104	2.044	1.62807	2.0649	1.22821	1.4902	1.75185	1.88808	1.84532
14.91_83	14.91	1913.53	83	0.119013	0.179195	0.15782	0.160683	0.161974	0.142585	0.17535	0.164707	0.142652	0.124727	0.130651	0.12969	0.18326	0.138255	0.136098	0.133606	0.148637	0.120589	0.165222	0.140535	0.108953	0.157961	0.145518	0.155957	0.137598	0.142007	0.13259	0.143331	0.130519
14.97_204	14.97	1921.51	204	0.498595	0.496801	0.692515	0.707298	0.623715	0.535594	0.662789	0.525204	0.579942	0.480666	0.446309	0.653918	0.528217	0.538587	0.562606	0.574433	0.441709	0.669196	0.820643	0.570061	0.466197	0.631436	0.576533	0.83275	0.622755	0.592495	0.570496	0	0.587831
14.97_333	14.97	1921.3	333	0.394066	0.384226	0.467825	0.42524	0.421437	0.439703	0.331757	0.386447	0.286373	0.366702	0.282075	0.284682	0.53344	0.415492	0.45959	0.468272	0.524718	0.382525	0.509343	0.454488	0.322526	0.531949	0.382598	0.460306	0.441443	0.429532	0.406225	0.400074	0.411434
14.98_319	14.98	1921.78	319	0.699022	0.709904	0.627785	0.694204	0.77005	0.635287	0.698963	0.665766	0.72567	0.660739	0.634359	0.675524	0.506435	0.652531	0.936844	0.725908	0.648349	0.711638	0.639254	0.660177	0.442827	0.553645	0.661091	0.835167	0.706695	0.682597	0.663426	0.655544	0.661329
15.04_133	15.04	1929.49	133	0.152665	0.136018	0.132734	0.14799	0.0948835	0.118738	0	0.109917	0.189916	0.156021	0.189513	0.169109	0.0842295	0.0945779	0.0630893	0.109376	0.106533	0.105112	0.0718479	0.109266	0.188959	0.100212	0.0998852	0.158791	0.0989248	0.156634	0.146888	0.126794	0.134924
15.04_218	15.04	1930.04	218	2.99057	2.25531	2.85231	2.43509	1.72214	2.26512	1.64365	2.67865	2.2806	3.29506	1.79525	2.19748	1.34397	1.66174	1.97828	1.91349	1.91666	1.57124	1.58825	1.90339	3.76934	2.19552	1.85335	1.8781	2.01451	2.00666	2.18757	2.34989	2.32652
15.1_332	15.1	1936.59	332	1.24179	0.896266	1.38473	0.838859	2.05966	1.44507	0.309367	1.5433	0.112242	1.14144	0.113311	0.435493	1.85691	1.40935	1.51658	1.53727	1.70894	0.728176	1.54319	1.24183	0.123478	2.36909	1.22839	0.438628	1.51722	1.1896	0.412906	0.993511	0.666198
15.16_217	15.16	1944.67	217	3.60629	3.65708	3.41407	4.11408	4.68003	4.27546	2.57687	2.93184	4.61709	4.37969	4.22191	5.49045	2.31024	4.88106	4.25169	4.32091	3.50733	5.08406	2.67679	3.43341	1.60894	3.05238	4.06663	5.71672	3.96762	4.07512	4.01429	4.07253	4.17166
15.21_205	15.21	1950.78	205	0.502842	0.58596	0.696885	0.745029	0.768162	0.666308	0.449349	0.767265	0.416525	0.730698	0.468963	0.529169	0.597715	0.489088	0.495344	0.704135	1.01656	0.675572	0.624539	0.6117	0.34032	0.876255	0.582946	0.670651	0.6717	0.603219	0.626377	0.610561	0.613932
15.31_204	15.31	1962.97	204	9.33766	6.75061	6.83524	11.3599	9.54837	9.3679	16.4698	4.00016	8.08107	9.50748	10.3792	7.72718	3.65731	14.2752	10.4092	9.90575	4.69341	15.6628	7.99696	8.23299	2.06548	5.68179	15.3403	9.37773	5.54486	11.2051	5.78609	6.97537	5.32606
15.39_217	15.39	1972.16	217	0	0	0.0627472	0.120949	0.0988519	0.301257	0	0.0814634	0.63212	1.07528	1.42202	1.91327	0	0.225497	0.339658	0.684972	1.26149	1.18159	0.190692	0.468947	0.684932	1.0062	0.968365	1.27329	0.640845	0.62746	0.575403	0.609988	0.606403
15.47_291	15.47	1982.71	291	0.0714627	0.0735741	0	0.0754879	0.0716656	0.0741207	0.088169	0.0687869	0.0681195	0.0926406	0.078265	0.087572	0.0985907	0.0823347	0.101205	0.10501	0.0851243	0.10686	0.0674592	0.0521427	0.0969693	0.0929121	0.0920231	0.124455	0.0966227	0.0875637	0.0896215	0.092128	0.0925466
15.51_217	15.51	1987.33	217	0.291729	0.250295	0.238087	0.28423	0.259614	0.24975	0.215918	0.189214	0.256993	0.287772	0.262594	0.367465	0.20856	0.320588	0.247335	0.273927	0.247518	0.287008	0.205514	0.307285	0	0.274603	0.209774	0.360434	0.270974	0.258523	0.270326	0.241884	0.25701
15.62_205	15.62	1999.78	205	0.345196	0.375304	0.377096	0.389228	0.371831	0.340906	0.295704	0.350298	0.295393	0.336936	0.335388	0.36143	0.321732	0.382242	0.342693	0.321603	0.372766	0.34852	0.288038	0.324698	0.235024	0.331996	0.339158	0.383377	0.383153	0.376529	0.337932	0.324916	0.354174
15.72_204	15.72	2013.42	204	3.81329	3.75007	3.58106	4.32946	5.14875	4.7661	2.69283	3.32526	5.08218	4.67539	4.6252	6.21269	2.32219	5.02571	4.80793	4.80884	4.02496	5.66156	2.86667	3.85403	1.94476	3.32697	4.507	6.2598	4.50352	4.38485	4.49914	4.86719	4.8704
15.72_217	15.72	2013.64	217	0.926462	0.990291	0.976847	1.11133	1.24062	1.19894	0.787797	0.87712	1.24276	1.22036	1.11509	1.41729	0.731184	1.21712	1.20056	1.20116	1.00109	1.30997	0.800908	0.978581	0.53147	0.87155	1.09862	1.5718	1.16487	1.11058	1.11431	1.17828	1.16333
15.79_311	15.79	2022.25	311	2.6136	2.50484	1.93672	1.71854	1.30042	1.72431	0.669802	1.49013	1.16933	0.724047	0.722822	0.753463	1.27529	3.28648	1.97218	1.22259	1.3569	1.06399	2.37689	2.49189	2.87217	1.20525	1.357	1.33441	1.64231	1.63774	1.5962	1.66686	1.57782
15.94_313	15.94	2042.82	313	27.502	30.1297	27.6853	27.0927	26.1071	26.8855	28.0275	23.1058	22.7288	18.8748	20.4368	21.8295	24.874	27.0966	26.2261	22.1856	26.9113	22.1444	27.9151	27.0831	31.2455	23.638	24.6144	27.2601	23.4143	24.0652	24.6173	24.5012	24.8864
16.22_109	16.22	2079.38	109	0.0959479	0.123346	0.118802	0.11826	0.121436	0.10845	0.144113	0.105447	0.101893	0.103453	0.114251	0.123005	0.109585	0.0969189	0.102867	0.0991244	0.128791	0.09313	0.102851	0.0972913	0.0984867	0.0966891	0.105926	0.111955	0.110027	0.106461	0.100348	0.098425	0.103489
16.23_130	16.23	2080.62	130	0.256733	0.308405	0.300586	0.302831	0.288454	0.276321	0.349129	0.252447	0.26252	0.263442	0.29794	0.283408	0.287087	0.267434	0.274669	0.272361	0.264158	0.249773	0.260952	0.246062	0.215402	0.258465	0.221458	0.28444	0.27442	0.297795	0.272923	0.281485	0.264213
16.23_217	16.23	2080.86	217	10.5802	12.4993	12.9268	12.7252	11.386	11.242	14.1961	10.9748	11.6672	11.0291	11.9868	12.1083	12.1806	10.8653	11.7729	11.321	11.1402	10.3968	10.5402	10.4389	8.09974	9.6924	8.84897	11.7926	11.9858	11.6263	11.0187	11.283	11.0422
16.31_315	16.31	2092.33	315	0.371761	0.354799	0.329364	0.474113	0.408691	0.38036	0.388629	0.202675	0.490979	0.662495	0.403991	0.567343	0.280518	0.643781	0.457916	0.347956	0.379435	0.633057	0.261975	0.3226	0.159091	0.222857	0.338029	0.429278	0.389024	0.407957	0.408073	0.423684	0.406026
16.34_441	16.34	2094.4	441	0.488607	1.00097	0.588428	0.579408	0.20717	0.325389	1.29287	0.482093	1.06306	0.933839	1.37017	1.33253	0.474195	0.709153	0.579759	0.653896	0.64269	0.765496	0.534383	0.781068	0.713179	0.297011	0.302669	0.38775	0.637304	0.656525	0.804096	0.717547	0.696804
16.37_100	16.37	2100.31	100	0.235971	0.340451	0.311623	0.298009	0.277472	0.267174	0.425206	0.273765	0.317161	0.316683	0.301113	0.309291	0.252812	0.288453	0.337484	0.29557	0.309468	0.301075	0.27055	0.310963	0.27506	0.26579	0.291678	0.353515	0.321472	0.329488	0.289244	0.324458	0.274114
16.39_133	16.39	2102.51	133	0.174335	0.21543	0.168922	0.22181	0.180163	0.182532	0.216382	0.165181	0.244297	0.265198	0.183989	0.236432	0.181185	0.262102	0.215141	0.175455	0.175544	0.252762	0.183032	0.169898	0.136616	0.162997	0.172042	0.216933	0.20398	0.182934	0.211623	0.20129	0.202034
16.39_357	16.39	2102.82	357	1.07081	1.19762	1.03036	1.42626	1.28072	1.18557	1.37842	0.80781	1.47042	1.85356	1.15281	1.48906	1.04122	1.77268	1.36699	1.06882	1.17596	1.78386	0.876956	0.993823	0.610555	0.769545	0.9663	1.42318	1.20308	1.17942	1.19445	1.22428	1.23828
16.48_319	16.48	2119.12	319	0.131654	0.165286	0.18361	0.181895	0.177752	0.198152	0.144315	0.117413	0.128131	0.153363	0.0930589	0.14313	0.12543	0.152026	0.141595	0.164729	0.1367	0.209934	0.138903	0.13875	0.110613	0.107295	0.150867	0.191228	0.153768	0.158479	0.137186	0.137874	0.132062
16.53_205	16.53	2126.33	205	0.211872	0.22539	0.259155	0.272105	0.255935	0.267888	0.190344	0.168157	0.201335	0.213844	0.165239	0.194452	0.178148	0.246866	0.208294	0.265265	0.227268	0.291143	0.195418	0.221607	0.154928	0.176884	0.223549	0.296264	0.239779	0.206669	0.220126	0.227598	0.217494
16.63_327	16.63	2143.57	327	0.278964	0.314615	0.273883	0.289672	0.2693	0.307095	0.301266	0.245013	0.275724	0.199749	0.246064	0.223241	0.21972	0.250947	0.220962	0.210506	0.281754	0.202461	0.268369	0.281455	0.35635	0.214794	0.231911	0.270804	0.221484	0.234257	0.252693	0.25201	0.259419
16.78_202	16.78	2170.2	202	0.627796	0.783997	0.991092	0.856154	0.869949	0.741855	0.38881	0.80659	0.341458	0.510492	0.385802	0.388655	1.06905	0.751941	0.830917	0.79277	1.06625	0.806106	0.934897	0.727864	0.61298	1.05613	0.700491	1.02658	0.78501	0.649906	0.757069	0.745471	0.762258
16.9_93	16.9	2190.31	93	0.201	0.235775	0.266252	0.226477	0.185316	0.239202	0.2452	0.214056	0.168044	0.17548	0.182893	0.186743	0.206045	0.219764	0.191067	0.16143	0.209887	0.178256	0.240893	0.186346	0.17752	0.195388	0.190934	0.196551	0.187047	0.215107	0.184213	0.191062	0.185294
16.95_342	16.95	2199.69	342	0.232982	0.298432	0.227912	0.282136	0.309825	0.310054	0.284277	0.257664	0.249302	0.230597	0.201316	0.215518	0.261827	0.23898	0.291597	0.250908	0.262231	0.252738	0.2744	0.225429	0.193537	0.232318	0.237541	0.287993	0.232668	0.223393	0.224847	0.255788	0.270424
16.99_337	16.99	2208.34	337	7.61281	8.37139	7.48317	6.84212	5.9479	7.34028	5.07666	6.19343	5.25233	4.40389	5.07064	4.70082	6.13849	8.57803	6.36207	5.43868	7.47873	5.25083	7.82063	8.20755	7.68989	5.76341	6.13191	6.91391	6.22387	6.38867	6.35706	6.43416	6.43768
17_202	17	2209.47	202	4.15393	3.75826	4.33198	6.19544	6.60212	6.38336	0	4.03645	4.85867	7.55647	3.26722	4.49066	4.93381	2.81776	4.71528	5.86279	4.75857	6.34216	2.89179	2.61444	4.06053	5.76088	6.86381	7.30807	4.39939	4.75605	5.00216	5.3994	5.23033
17.02_339	17.02	2214.39	339	5.0925	5.83641	4.96523	4.53796	3.94789	4.98309	3.3631	3.63319	3.53995	2.85965	3.41813	3.34238	4.09955	6.00509	4.28652	3.83834	4.87575	3.50852	5.12758	5.68232	5.82751	3.73569	4.1621	4.65163	4.3567	4.35497	4.23797	4.36493	4.25738
17.15_341	17.15	2240.53	341	6.10162	6.73685	6.95511	7.31189	6.88597	7.05362	8.87099	6.08582	6.8466	5.61153	6.05412	6.23476	5.77774	5.78939	6.45023	5.52574	6.5385	5.85861	6.54224	6.3337	7.49836	6.0781	6.59714	7.77028	5.12671	5.83683	5.97942	5.98005	6.27963
17.38_299	17.38	2290.32	299	0.144756	0.158265	0.144984	0.220246	0.175258	0.164809	0.32952	0.0899684	0.268698	0.239629	0.195336	0.22983	0.110107	0.205417	0.164719	0.129998	0.12898	0.230619	0.118293	0.15058	0.0676723	0.0853326	0.151033	0.166156	0.162718	0.150344	0.166606	0.161116	0.159255
17.38_315	17.38	2289.02	315	0.168021	0.138305	0.153189	0.20171	0.197015	0.177083	0.322567	0.0964311	0.322779	0.253857	0.220419	0.264266	0.0986731	0.211088	0.187844	0.152899	0.13348	0.265516	0.126181	0.17307	0.0738456	0.0852436	0.164744	0.164516	0.163181	0.177553	0.172637	0.176292	0.174966
17.44_387	17.44	2300.9	387	0.265339	0.231387	0.243514	0.353319	0.324927	0.295626	0.617908	0.148071	0.531009	0.436985	0.408966	0.481833	0.152971	0.378261	0.312261	0.247218	0.201588	0.471364	0.197114	0.261883	0.106813	0.131204	0.24584	0.301601	0.287035	0.290254	0.277281	0.307195	0.30083
17.52_387	17.52	2322.42	387	0.0663191	0.0548249	0.0694654	0.0879356	0.074697	0.0672574	0.152477	0.0455383	0.12267	0.0984976	0.0918446	0.116237	0.0422041	0.0978077	0.0755072	0.0617125	0.0508348	0.112284	0.0568779	0.0640328	0.0314888	0.039309	0.0666158	0.0719084	0.0737781	0.0690328	0.079257	0.0725371	0.0745769
17.71_91	17.71	2369.06	91	1.09976	1.15217	1.13602	1.18529	1.2206	1.34896	1.12975	1.0265	0.975363	0.936424	0.892279	1.00808	1.03794	1.2636	1.11066	0.975202	1.04855	0.992294	1.12886	1.08773	1.24005	1.00461	1.16738	1.30015	0.867779	1.03838	1.03562	1.14196	1.14922
17.79_93	17.79	2389.28	93	0.219893	0.255601	0.252476	0.226257	0.244732	0.258469	0.288569	0.215675	0.2471	0.187723	0.210796	0.208888	0.223691	0.286375	0.234067	0.198474	0.263214	0.220482	0.24967	0.236101	0.221251	0.27501	0.242736	0.265452	0.206227	0.221246	0.201096	0.253587	0.221535
18.03_117	18.03	2455.61	117	0.0591205	0.123506	0.117654	0.13602	0.149573	0.159918	0.203	0.157983	0.150408	0.165233	0.172316	0.15668	0.142128	0.123934	0.159635	0.138862	0.149042	0.135404	0.145338	0.138991	0.170166	0.157732	0.138734	0.166559	0.124385	0.151759	0.133065	0.167273	0.146682
18.04_174	18.04	2456.13	174	3.21447	3.89522	3.10662	3.9016	3.97137	4.35985	7.33967	4.47572	6.38543	5.82407	7.19366	7.70497	4.80349	4.11198	5.01628	3.95198	4.23994	4.38271	4.6666	4.87819	3.84304	5.38027	5.77423	5.3957	3.95281	4.72229	4.95895	5.40554	5.60129
18.29_387	18.29	2530.51	387	0.100419	0.0912196	0.069909	0.115158	0.0999818	0.102923	0.101651	0.0521007	0.119463	0.134204	0.0847023	0.111365	0.0611141	0.123997	0.107914	0.0843993	0.0890316	0.163972	0.0612935	0.0789376	0.0409821	0.0486816	0.082622	0.113609	0.0886264	0.0956859	0.0975385	0.107228	0.0934501
18.39_91	18.39	2562.6	91	0.917856	1.15131	0.969424	1.16108	0.96526	1.00202	1.01524	0.881453	0.957232	0.93094	0.934806	0.991362	0.947647	1.14048	1.22511	0.892191	1.04364	0.877635	1.09988	1.23955	1.28894	0.983919	1.03664	1.27036	0.699067	0.962026	1.00544	1.11429	1.16241
18.4_217	18.4	2563.27	217	2.58341	2.0292	1.75179	2.73907	3.50475	3.70136	0	1.03284	0.820563	1.63766	0.166062	1.19445	1.59125	1.71918	1.77078	3.58682	3.46156	3.40653	1.60736	1.82467	1.55924	3.58047	4.15685	4.74984	2.12018	2.24207	2.26288	2.34266	2.35258
18.55_361	18.55	2611.56	361	0.139588	0.154807	0.245131	0.135309	0.150772	0.117181	0.167209	0.168767	0.729737	0.162671	56.1344	0.219795	0.27109	0.17004	0.206795	0.127625	0.153245	0.195325	0.105894	0.0979666	0.141531	0.17565	0.146609	0.242293	1.67494	1.65947	1.58383	1.61117	1.56512
18.84_103	18.84	2704.55	103	0.302291	0.580242	0.486258	0.470894	0.32472	0.353945	0.420511	0.437252	0.323431	0.392968	0.319302	0.30237	0.40904	0.866624	0.668859	0.310319	0.48865	0.358597	0.872769	0.650168	0.352446	0.256685	0.418407	0.367036	0.372759	0.386066	0.383835	0.399552	0.390804
18.89_444	18.89	2719.32	444	0.128267	0.124849	0.166939	0.151079	0.147355	0.135189	0.179925	0.167572	0.172567	0.120951	0.102277	0.132804	0.652301	0.997869	0.946014	0.65971	0.821131	0.628814	1.39386	0.924436	0.67409	0.695251	0.605057	0.701074	0.487064	0.562128	0.490015	0.470015	0.446131
19.22_429	19.22	2823.24	429	0.0275738	0.0225523	0.0556115	0.048395	0.0634532	0.0698652	0.0971168	0.069397	0.0740243	0.0555266	0.0730944	0.0696341	0.0227031	0.0355403	0.0533823	0.0534422	0.0628934	0.0615121	0.0940201	0.0687237	0.100147	0.064133	0.057407	0.0866957	0.0278711	0.0377186	0.0661578	0.0810477	0.072544
20.65_329	20.65	3188.14	329	4.29377	4.64564	4.13496	4.40208	4.27807	3.80019	6.44581	3.94933	4.32302	4.0355	4.65981	5.2616	4.48223	4.2443	4.23206	3.62496	4.15507	3.51957	4.30555	4.00525	4.63758	3.5643	4.15901	4.45554	3.82189	4.03577	3.89371	4.14234	4.07398

## Sheet: Supplementary Table 7
Pathway	Total	Hits	Raw p	-LOG(p)	Holm adjust	FDR	Impact
Glycine, serine and threonine metabolism	34	4	6.51e-07	6.1864	2.6e-05	2.6e-05	0.38193
Primary bile acid biosynthesis	46	3	1.74e-06	5.7594	6.79e-05	2.71e-05	0.05563
Galactose metabolism	27	3	2.1e-06	5.6787	7.96e-05	2.71e-05	0.11042
Glutathione metabolism	28	5	2.71e-06	5.5664	0.0001	2.71e-05	0.1261
Pentose and glucuronate interconversions	18	3	4.65e-06	5.3326	0.000167	3.39e-05	0.25
Cysteine and methionine metabolism	33	2	5.08e-06	5.2942	0.000178	3.39e-05	0.14863
Glycolysis / Gluconeogenesis	26	1	7.59e-06	5.1196	0.000258	3.8e-05	0
Pyruvate metabolism	22	1	7.59e-06	5.1196	0.000258	3.8e-05	0
Arginine and proline metabolism	38	3	2.66e-05	4.5755	0.00085	0.000118	0.19468
Pantothenate and CoA biosynthesis	19	4	3.95e-05	4.4039	0.001223	0.000158	0.00714
Purine metabolism	66	5	4.54e-05	4.3432	0.001361	0.000165	0.03319
Aminoacyl-tRNA biosynthesis	48	8	0.000253	3.5961	0.007351	0.000845	0
Glyoxylate and dicarboxylate metabolism	32	2	0.000928	3.0327	0.025971	0.00265	0.10582
Porphyrin and chlorophyll metabolism	30	2	0.000928	3.0327	0.025971	0.00265	0
Butanoate metabolism	15	2	0.00121	2.9171	0.031468	0.003227	0
Alanine, aspartate and glutamate metabolism	28	4	0.001427	2.8456	0.035677	0.003568	0.42068
Steroid biosynthesis	42	2	0.001756	2.7556	0.042133	0.003942	0.0282
Valine, leucine and isoleucine biosynthesis	8	3	0.001851	2.7327	0.042563	0.003942	0
Tryptophan metabolism	41	2	0.001888	2.7239	0.042563	0.003942	0.14484
Tyrosine metabolism	42	1	0.00202	2.6946	0.042563	0.003942	0
Pentose phosphate pathway	22	1	0.002113	2.6752	0.042563	0.003942	0.13089
Nicotinate and nicotinamide metabolism	15	2	0.002168	2.6639	0.042563	0.003942	0
Taurine and hypotaurine metabolism	8	1	0.002476	2.6062	0.044572	0.004127	0
Thiamine metabolism	7	1	0.002476	2.6062	0.044572	0.004127	0
Arginine biosynthesis	14	2	0.003652	2.4375	0.058423	0.005534	0.11675
Histidine metabolism	16	2	0.003652	2.4375	0.058423	0.005534	0
beta-Alanine metabolism	21	2	0.003736	2.4277	0.058423	0.005534	0
D-Glutamine and D-glutamate metabolism	6	1	0.004219	2.3748	0.058423	0.005819	0.5
Nitrogen metabolism	6	1	0.004219	2.3748	0.058423	0.005819	0
Glycerophospholipid metabolism	36	1	0.00581	2.2358	0.063914	0.007497	0.08093
Glycerolipid metabolism	16	1	0.00581	2.2358	0.063914	0.007497	0.04361
Steroid hormone biosynthesis	77	1	0.006157	2.2106	0.063914	0.007696	0.00662
Citrate cycle (TCA cycle)	20	1	0.011424	1.9422	0.091391	0.01344	0.03273
Propanoate metabolism	23	1	0.011424	1.9422	0.091391	0.01344	0
Linoleic acid metabolism	5	1	0.011968	1.922	0.091391	0.013678	1
Biosynthesis of unsaturated fatty acids	36	3	0.012509	1.9028	0.091391	0.013898	0
Valine, leucine and isoleucine degradation	40	2	0.01933	1.7138	0.091391	0.020898	0.01084
Starch and sucrose metabolism	15	1	0.021077	1.6762	0.091391	0.022186	0.05405
Lysine degradation	25	1	0.047981	1.3189	0.095962	0.047981	0
Biotin metabolism	10	1	0.047981	1.3189	0.095962	0.047981	0

## Sheet: Supplementary Table 8
Pathway	Total	Hits	Raw p	-LOG(p)	Holm adjust	FDR	Impact
Arginine and proline metabolism	38	2	0.000182	3.7406	0.006542	0.004614	0.19663
Arginine biosynthesis	14	3	0.000256	3.5912	0.008971	0.004614	0.17766
Fructose and mannose metabolism	18	2	0.002242	2.6494	0.076217	0.021218	0.00311
D-Glutamine and D-glutamate metabolism	6	1	0.004792	2.3195	0.15814	0.021218	0.5
Porphyrin and chlorophyll metabolism	30	1	0.004792	2.3195	0.15814	0.021218	0
Nitrogen metabolism	6	1	0.004792	2.3195	0.15814	0.021218	0
Histidine metabolism	16	2	0.006551	2.1837	0.19654	0.021218	0
Inositol phosphate metabolism	30	3	0.007393	2.1312	0.21438	0.021218	0.12939
Phosphatidylinositol signaling system	28	1	0.007529	2.1232	0.21438	0.021218	0.03736
Ascorbate and aldarate metabolism	10	1	0.007529	2.1232	0.21438	0.021218	0
Galactose metabolism	27	2	0.007612	2.1185	0.21438	0.021218	0.05288
Valine, leucine and isoleucine degradation	40	2	0.007655	2.1161	0.21438	0.021218	0.01084
Tyrosine metabolism	42	2	0.007662	2.1157	0.21438	0.021218	0
Aminoacyl-tRNA biosynthesis	48	4	0.011827	1.9271	0.27202	0.028014	0.16667
Alanine, aspartate and glutamate metabolism	28	3	0.012479	1.9038	0.27453	0.028014	0.42068
Butanoate metabolism	15	3	0.012685	1.8967	0.27453	0.028014	0.11111
Selenocompound metabolism	20	1	0.013229	1.8785	0.27453	0.028014	0
Amino sugar and nucleotide sugar metabolism	37	4	0.014477	1.8393	0.27505	0.028953	0
Synthesis and degradation of ketone bodies	5	2	0.018337	1.7367	0.33007	0.031038	0.6
Glycerolipid metabolism	16	3	0.018769	1.7266	0.33007	0.031038	0.13707
Valine, leucine and isoleucine biosynthesis	8	1	0.018796	1.7259	0.33007	0.031038	0
Glycerophospholipid metabolism	36	2	0.018968	1.722	0.33007	0.031038	0.09989
Glyoxylate and dicarboxylate metabolism	32	3	0.021914	1.6593	0.33007	0.032187	0.1217
Glutathione metabolism	28	3	0.022825	1.6416	0.33007	0.032187	0.02675
Glycolysis / Gluconeogenesis	26	2	0.023234	1.6339	0.33007	0.032187	0
Pyruvate metabolism	22	1	0.023246	1.6336	0.33007	0.032187	0
Glycine, serine and threonine metabolism	34	2	0.028941	1.5385	0.33007	0.035937	0.22908
Cysteine and methionine metabolism	33	1	0.028949	1.5384	0.33007	0.035937	0.02184
Sphingolipid metabolism	21	1	0.028949	1.5384	0.33007	0.035937	0
Pyrimidine metabolism	39	1	0.031071	1.5076	0.33007	0.037285	0.0743
Neomycin, kanamycin and gentamicin biosynthesis	2	1	0.037095	1.4307	0.33007	0.041828	0
Starch and sucrose metabolism	15	2	0.037181	1.4297	0.33007	0.041828	0.1731
Pantothenate and CoA biosynthesis	19	3	0.041375	1.3833	0.33007	0.044412	0.00714
beta-Alanine metabolism	21	2	0.041945	1.3773	0.33007	0.044412	0
Nicotinate and nicotinamide metabolism	15	1	0.044559	1.3511	0.33007	0.045832	0
Pentose phosphate pathway	22	1	0.04751	1.3232	0.33007	0.04751	0
